# Supplementary material for: Circadian glucocorticoid oscillations preserve a population of adult hippocampal neural stem cells in the aging brain
Source: Mol Psychiatry. 2019 Jun 20;25(7):1382–405. doi: 10.1038/s41380-019-0440-2 (PMC7303016; doi:10.1038/s41380-019-0440-2)
Supplement: Supplementary file 11 — Supplemental Table 1 [file 41380_2019_440_MOESM11_ESM.xlsx]

## Sheet: Query promoters
hypo	hyper
Gm10801	Rgs20
Gm10801	Prdm14
Gm10801	U6
Gm10801	Gm15702
Gm10801	AC126798.1
Gm10801	Imp4
Gm10800	Rpl12-ps1
Gm10800	2010300C02Rik
Gm11168	Gm3617
Gm10717	Gm15832
Gm10717	Slc9a2
Gm10717	Slc9a2
Gm16869	Gpr45
Gm10720	RNaseP_nuc
Rpl5-ps1	1700019D03Rik
Abl2	1700019A02Rik
Gm16764	Gm6644
Cntnap4	Hsfy2
Gm11168	Satb2
AC136021.1	Gm15759
Mir3971	Cd28
Sall3	Ccnyl1
Sall3	Crygf
SNORA68	Unc80
Gm10800	Atic
Gm14040	Ankar
Flrt3	Tns1
Flrt3	Rufy4
Ctsa	Ctdsp1
U1	Ctdsp1
Dpyd	Rnf25
Gm15540	Abcb6
Gabbr2	Accn4
Ubxn11	Accn4
RP24-465G18.3.1	Epha4
Gm10243	Kcne4
Fgfr2	Gm5529
Ctbp2	Irs1
Zfp319	Gm17017
Cdh11	A630001G21Rik
snoU13	Ptma
Gm7244	Ptma
4930500F10Rik	Cops7b
Ccdc13	3110079O15Rik
Lrp11	SCARNA6
Sf3b5	D130058E05Rik
Sirt6	Gbx2
Ankrd24	Scly
Gm12124	Gm7785
2004-09-01	Gm17560
Lasp1	Espnl
Gm17302	Gm17090
Pom121l2	Capn10
Serpinb1a	Agxt
Ripk3	Ano7
Wisp1	Gm17634
Mrps6	Gm3608
Slc5a3	Gm10193
Gm20462	Zcchc2
Trp53-ps	Phlpp1
Epas1	Serpinb8
Gm6133	Sctr
Sall3	Sctr
Olfr1441	Gm15393
Gm3443	Pfkfb2
Hells	AA986860
Opalin	Faim3
Gm17101	Mdm4
Bivm	Elf3
Rpl18-ps1	Phlda3
Ndufs1	Camsap2
Snora41	Camsap2
SNORD51	Nr5a2
Sgpp2	Lhx9
Dgkd	Ivns1abp
Gm15389	Fam129a
1200016B10Rik	Gm15479
Fmo9	Nmnat2
Gm5265	Gm5532
Hsd17b7	2810025M15Rik
Wdr64	2810025M15Rik
Cep170	Gm15486
AL807778.1	Slc19a2
Pter	Atp1b1
Barhl1	Gm16550
Ptrh1	Mpzl1
Ermn	Cd247
Gm13617	5S_rRNA
Gm13650	5330438I03Rik
Pex16	Tada1
Gyltl1b	Gm16418
Gm13967	mmu-mir-2134-1
Mir147	Gm7694
9030622O22Rik	Fcgr3
Uqcc	Ncstn
Nfs1	Hnrnpu
n-R5s207	Wdr26
Gm14234	Ccdc121
Psma7	4922505E12Rik
Gm17180	Hlx
SNORA17	Hlx
Npy2r	Slc30a10
Rhbg	Gm2061
Atp8b2	Ptpn14
Gm16540	A730013G03Rik
S100a6	Gm15867
SNORA71	Gm15867
Gm12499	Traf3ip3
Ccbl2	4930570N18Rik
U6	Gm13182
Tmem55a	Phyh
Cngb3	Gm13194
Cpne3	Gm13193
Dnaja1	Gm13192
Mir207	Dhtkd1
Gm6297	Gm13256
Nipsnap3b	Gm13294
7SK	U3
U4	Mrc1
Raver2	Gm13268
AL929466.1	Gm13313
Foxd2	Armc3
Artn	Etl4
Artn	Gm13362
1700003M07Rik	Gm13377
U6	Enkur
Fhad1	Thnsl1
Gm13141	Myo3a
Gm16211	Gm13331
Gm17585	AL732528.1
Gltpd1	Gm13459
Fam132a	A830007P12Rik
Cacna2d1	Entpd2
Gm3510	Camsap1
Gm15461	Card9
Gm15824	Snapc4
1700013N18Rik	Gm13563
Gm17598	Pmpca
Gcn1l1	Gm20532
Abcb9	Dbh
Fzd10	Gm13399
Fzd10	Gm17071
Shfm1	AA645442
Tac1	Olfm1
Zfp800	Ntng2
Gm13781	6530402F18Rik
Gm10244	Urm1
5730457N03Rik	Wdr34
Gm15644	Wdr34
Mrpl19	Fam73b
Noto	Gm14486
Tgfa	Gm13442
AC152987.1	Fam78a
Gm8778	Gm13611
Gm15987	Gm13528
Rps5	SNORA48
AC150681.1	Zbtb34
Mir1191	A630071L07Rik
Yif1b	NRON
Siglece	D730039F16Rik
Uevld	Gsn
AC122184.1	Dab2ip
Gm15635	Gm13446
Olfr548-ps1	Ptgs1
Mical2	4933433P16Rik
Cyp2r1	Olfml2a
Calcb	Gm13474
Ubfd1	Arpc5l
U6	Rpl35
9130023H24Rik	Gm13454
Gm10575	Zeb2
Gm15358	Gm13484
snoU13	AL845355.1
Tpte	AL845355.1
Gm17803	Cacnb4
SNORA17	Cacnb4
Cdh11	Gm17489
Ctrl	Rprm
Gm16156	Gm17409
Gm10718	Tank
Gm20416	Gm13577
Gm16853	Stk39
Pigyl	Gm13596
Cxcr5	Gm13624
Drd2	4930550G17Rik
Ankk1	Myo3b
Zfp949	Gm13631
Gm15891	Sp5
Ulk4	Gad1
Fbxo5	1500002O10Rik
Lama2	1500002O10Rik
Ddo	1500002O10Rik
Gm10146	Metap1d
Mbd3	U6
Zbtb7a	Dlx1
Zbtb7a	Dlx1as
Mir26a-2	Gm13647
Limk2	Itga6
Gm12041	B230120H23Rik
Pgam1-ps1	AL844840.1
Gm12169	Sp9
D930048N14Rik	4930441J16Rik
D930048N14Rik	Gm20440
2310065F04Rik	Hoxd9
Tekt1	Hoxd1
U1	6720416L17Rik
Gm11421	Gm13653
Slfn5	Nfe2l2
Hoxb8	E030042O20Rik
Plekhh3	Agps
Rpl27-ps2	Gm13938
2610035D17Rik	Ttn
Galk1	Gm13944
U6	Gm14461
Narf	Gm14466
Gm12590	Prdx6b
Dact1	Gm13700
Ppp1r36	Gm13675
Dync1h1	Fsip2
Ighv1-56	Slc43a1
Tubal3	Olfr1193
Pom121l2	Olfr1267-ps1
Gm17260	Gm13777
Phactr1	Sfpi1
Gm5083	A330069E16Rik
4930526F13Rik	Arfgap2
Atp6ap1l	Gm13785
1700119I11Rik	Tspan18
Srek1ip1	Tspan18
Pde4d	Tspan18
Gm17509	Tspan18
Arhgef3	Tspan18
AC154327.1	Tspan18
4930596D02Rik	Gm1335
Ptgdr	Alkbh3
Gm16976	Fbxo3
SNORA17	A930018P22Rik
Tssk4	Hipk3
Sox7	Pax6
Tm9sf2	Pax6
Cthrc1	Pax6
Pkhd1l1	Pax6
Rpl8	Bdnf
Commd5	2410042D21Rik
Apol8	A530058N18Rik
Creld2	A530058N18Rik
Alg12	BC052040
SNORA17	Gm13977
Bcdin3d	Gpr176
4930588K23Rik	Pak6
4930588K23Rik	Pak6
9230117E06Rik	Gm14137
Itgb5	Ppp1r14d
Tbc1d23	Gm14207
Robo1	1500003O03Rik
U6	Itpka
Tmem50b	SNORA44
1600002D24Rik	Vps39
Pacrg	Gm14213
Gm7535	Serinc4
Axin1	Duox2
Nkx2-5	Fgf7
Cyp4f17	Hdc
Aif1	Dusp2
Ncr3-ps	Astl
U2	Gpat2
Gm11096	Gm14244
Rpl29-ps5	Bcl2l11
U6	Gm14009
Gm10528	Gm14010
Sall3	AL833780.1
Gm98	Fam113a
Osbp	Siglec1
Sgms1	Trmt6
A330032B11Rik	Lrrn4
Scd4	Gm14100
Slco5a1	Gm11645
Jph1	Gm11700
Gm10075	Gm561
Gm7910	Gm11764
Prim2	Insm1
Ptpn18	9030622O22Rik
Lonrf2	9030622O22Rik
Myo1b	Thbd
Gm3940	Gm14122
Gm16107	AL845174.1
Mstn	Foxs1
U1	7530422B04Rik
Plcl1	Bpifb3
snoU13	Bpifb1
SNORA17	Necab3
Abi2	4921517L17Rik
Gm11607	AL929404.1
AL645950.1	Gm14170
Fastkd2	Gm14278
Mdh1b	Gm14204
Fn1	Gm14205
Cyp27a1	Gm14221
Cab39	Emilin3
Ngef	Gm14243
Ugt1a1	SNORA17
Ramp1	Gm11451
Gm17418	Gm11452
Mir149	Tox2
Ppip5k2	Wisp2
Mgat5	Kcnk15
Gm15675	Kcnk15
Cd55	Pabpc1l
Gm16083	Wfdc5
U6	Matn4
U6	1700020C07Rik
Tnni1	Cd40
AC125186.2	4833422F24Rik
Lhx9	BC046401
A230059L01Rik	Sulf2
Lamc2	Gm11468
Lamc2	AL732357.1
Fam163a	Kcnb1
Fam163a	B4galt5
Klhl20	Gm11475
Gpa33	Gm14320
Dusp27	Gm20431
Gm6286	Gm14321
Klhdc9	9230111E07Rik
Pex19	Kcng1
Gm16585	Nfatc2
Gm16585	Sall4
Sccpdh	Gm14250
Hlx	Gm17619
Mark1	Gm14259
AC124613.1	Gm16796
1700022P22Rik	Dok5
7SK	Gm14263
Slc30a1	Cass4
Sertad4	Rae1
G0s2	Zbp1
Cd34	Gnas
Gm13191	Gm16355
Gm10855	Gm14318
Kin	Gm14447
Rbm17	Tpd52l2
BC061194	U1
Ehmt1	Pag1
AL732525.1	Fabp12
Gm13542	Mir124a-2
Gm13359	Hps3
Vav2	Gm10259
Ppp1r26	Nceh1
Barhl1	Tmem212
Barhl1	Egfem1
AL954388.2	Gm10258
Uck1	Lrrc34
Phf19	Samd7
U6	Adad1
Ggta1	Gm12531
Arhgap15	AL691478.1
Gm13477	AC114901.1
Gm13494	Gm9845
Gcg	Larp1b
Dlx1as	Gm16508
Pdk1	1700018B24Rik
Hoxd12	AC161183.1
Gm13655	Foxo1
Dfnb59	Dclk1
Frzb	Mab21l1
Gm13765	Clrn1
Ptpmt1	Gpr171
Sfpi1	P2ry13
U6	Gm16129
Cd82	Vmn2r-ps12
Pamr1	Vmn2r-ps12.1
Pamr1	Gm6706
Gm13881	Npy2r
Nop10	Gm6525
BC125332	Prss48
Gm13965	Snord73a
Gm13991	Cd1d2
Gm13985	Crabp2
Phgr1	Hapln2
Rhov	Smg5
Rhov	Tmem79
Ltk	Bglap-rs1
Pla2g4b	Sema4a
Ehd4	Msto1
Ctdspl2	Hcn3
Mageb3	Pbxip1
A730036I17Rik	Npr1
Gm14046	Ilf2
U6	Prr9
Gm14094	Rplp0-ps1
Bmp2	BC021767
Bfsp1	Fam63a
Gm14132	Fam63a
Hck	Hormad1
Gm14472	Itga10
Gm14239	Nudt17
Ggt7	Acp6
Gm15557	Pde4dip
Lbp	Hmgcs2
Gm14200	Ampd1
Gm14242	SNORA17
Gm14246	U6
Tox2	Olfml3
Kcns1	Gm10964
Gm14302	Gm16520
Gm14316	Gm15471
Gm14267	Cyb561d1
Ptgis	Gm12501
Ankrd60	Mybphl
C330013J21Rik	Mir669n
Lime1	1700003H04Rik
Gm5466	AC098732.1
SNORA38	D630013G24Rik
Pmp2	Nhedc1
Fabp4	Ddah1
Bhlhe22	Mcoln2
Lrrc31	Mcoln2
Zmat3	Ctbs
4930429B21Rik	Samd13
Pik3ca	Gm10288
Qrfpr	Gm9912
C430002E04Rik	Gm16198
SNORA17	Fam73a
Slc7a11	AI115009
Gm10254	Gm16213
P2ry13	Asb17
Etfdh	4922501L14Rik
Mtap9	Gm11803
Gm3788	Gdf6
Anxa9	Gm11813
Gdap2	Gm11886
Gm12464	Prdx6-ps2
Ngf	Gabrr1
Ngf	Pnrc1
Adora3	Cnr1
Adora3	2010003O02Rik
I830077J02Rik	n-R5s183
Hbxip	Cntfr
Gpr88	Gm10595
AC122183.1	Dnajb5
A730020M07Rik	RNase_MRP
Gm16078	Spag8
Gm16238	Hint2
5730508B09Rik	Spag8
U6	Gm12481
D630013G24Rik	Olfr70
U6	Olfr157
Ssx2ip	Gne
SNORA17	U6
AI838599	Gm12411
Gdf6	1300002K09Rik
Rad54b	E230008N13Rik
Gm11833	Foxe1
Gm11823	Trim14
Slc26a7	Anks6
AL928542.1	Gm12442
Gm11855	1700060J05Rik
Calb1	SNORA17
Gm11892	Gm12578
Gm11918	Olfr267
7SK	Gm12596
Pm20d2	Hdhd3
Gm12398	Gm11210
Gm12366	Gm11220
Gm12391	Gm11223
Gm12403	SNORA17
SNORD121A	Gm11405
AI464131	Gm11258
Enho	Nfib
Gm12405	Cer1
Stoml2	Gm11248
Gba2	Cbx3-ps3
Msmp	Gm12647
Igfbpl1	Gm12683
Igfbpl1	Gm12690
Igfbpl1	BX005053.1
Mir1958	Gm12699
Gm12515	Gm12718
AI314180	Gm12725
Rod1	Gm12870
Mup-ps20	Echdc2
Bspry	Fam159a
Gm11224	Fam159a
Gm11405	Gm12743
Gm10154	9130410C08Rik
Gm11415	9130206I24Rik
Fam154a	Tctex1d4
4930457A20Rik	Btbd19
Acer2	Gm13014
Ptplad2	SNORD38
Ptplad2	Snord38a
Ptplad2	Kif2c
Foxd3	Ccdc24
Gm12688	Gm20520
BX005053.1	Ccdc24
Pde4b	Artn
BC055111	St3gal3
Pars2	Med8
Ttc4	Tie1
Dio1	Tmem125
Fam159a	Gm12855
Rab3b	Zfp691
Mir761	AU022252
Gm12811	Hpcal4
Gm12854	Heyl
Hyi	SNORA55
Col9a2	Oxct2a
4933407E24Rik	Rhbdl2
AL626775.1	1700021L23Rik
Csf3r	4933435F18Rik
Lsm10	Sf3a3
Eif2c3	1700125G02Rik
SNORA17	Mrps15
Zmym1	AL606976.2
Csmd2	Gm17553
Csmd2	5730409E04Rik
Sytl1	Gm12947
Trnp1	Adc
Cd52	Tmem54
Sh3bgrl3	Hpca
Gm12989	Sync
Gm13002	Tssk3
1810058N05Rik	1700125D06Rik
Pla2g2c	Hdac1
Pla2g2c	Lck
Otud3	Spocd1
4921514A10Rik	Pef1
Fbxo42	Ptpru
Arhgef19	Oprd1
Gm694	Gm13252
7SK	U6
Smarca5-ps	Fam46b
Gm13245	Nr0b2
Gm13169	Gpn2
Gm13202	Hmgn2
Gm13066	Slc30a2
Slc2a7	Paqr7
Rere	Il28ra
Ajap1	E2f2
Ajap1	Zfp46
Trp73	Kdm1a
Wdr8	Lactbl1
Trp73	Rap1gap
Wdr8	Ece1
Megf6	Pla2g2c
Gm10564	Nbl1
C030017K20Rik	mmu-mir-2134-2
C030017K20Rik	AL807811.1
Ssu72	Pax7
4932412H11Rik	Rcc2
Magi2	Rcc2
n-R5s170	Gm13031
Gpn1	4921514A10Rik
Mrpl33	Gm13074
Yes1	Fblim1
Yes1	Tnfrsf1b
Pisd	Gm13244
Rnf4	Gm13158
7SK	Gm13137
Clrn2	Exosc10
U6	U6
Klb	Apitd1
AC132284.1	1700121F15Rik
Kctd8	Gm13069
AC107770.1	snoZ178
5S_rRNA	Spsb1
Afp	Gm13067
Cxcl1	Slc45a1
5S_rRNA	Zbtb48
Parm1	Tnfrsf25
Sdad1	Icmt
Rasgef1b	Chd5
4930405H06Rik	Gm13134
U6	2610002J02Rik
Plac8	Gm13171
U6	Mmp23
Gm10196	E230028L10Rik
Gm16007	Gm17590
Pgam5	4930511M11Rik
Hscb	AC090443.1
Dao	Fzd1
Gm13822	AC026231.1
Dynll1	U12
Gstm2-ps1	4930420K17Rik
BC051077	Cd36
Tbx3	Gm15715
Gm2301	Reln
Gm2301	6030443J06Rik
Gm2301	Wdr86
Gm2301	Wdr86
Hpd	Crygn
Rpl35a-ps6	2900005J15Rik
Gm15751	AC116151.1
U2	Shh
Fzd10	Gm17493
Fzd10	Gm5299
Asl	Khk
Gm10369	4930566F21Rik
Hspb1	Nat8l
Slc29a4	Zfyve28
D430018E03Rik	2310079F23Rik
Bhlha15	Htra3
Prhoxnb	Ppp2r2c
Gm6054	Ppp2r2c
SNORA17	Drd5
Pdk4	Gm16766
U6	U6
Mdfic	Gm5292
Kcnd2	Stim2
Fezf1	U1
Spam1	5S_rRNA
Fam40b	Gm16885
Mest	Gm16885
1700111E14Rik	Gm16885
Gm15697	Gm16885
SNORA17	Limch1
Krba1	Phox2b
Gm16630	Gm5867
Gimap6	Gabrb1
Chn2	1700112M01Rik
Tmem150a	Chic2
Gm17505	Pdgfra
Tgoln1	Kdr
Tlx2	Gm7271
Wbp1	Gm7494
Actg2	Gm17312
U6	Gm7337
Paip2b	Npffr2
Spr	Gm15710
Gm10444	Shroom3
Alms1	Sowahb
Arhgap25	Kat2b-ps
Gp9	Naa11
Abtb1	4930467D21Rik
Gm15612	Gm16227
Fam19a1	U6
Rybp	Gm15777
Rybp	Arhgap24
Gm16433	Gm16990
Gm20386	Sparcl1
Brpf1	Dspp
Gm8203	Barhl2
Wnk1	Gm16007
Cecr6	RP23-410M21.2.1
Iqsec3	SNORA70
A2m	Gm17598
Foxj2	Gm16019
SNORA70	Selplg
Ltbr	U6
Gm17701	Ssh1
Dusp16	Usp30
SNORA17	Trpv4
Rpl36a-ps3	Git2
Gm6728	4930515G01Rik
Eps8	Gm20499
AC125145.1	2610524H06Rik
Gm15686	Gm13821
Gm7518	Gm9936
A430110N23Rik	Msi1
Zfp580	Pla2g1b
AC149277.1	Rplp0
Vmn1r82	Prkab1
Nova2	Tesc
Dmwd	Tesc
Dmpk	U6
1700058P15Rik	Rnft2
Atp1a3	Gm16064
B3gnt8	Tbx3
B3gnt8	Ddx54
B3gnt8	1110008J03Rik
Zfp59	Aldh2
Paf1	Gm15637
Ovol3	Gm15637
Nfkbid	Hvcn1
Hcst	Gm15481
Mag	1500011H22Rik
Fam187b	Tmem120b
Fxyd7	Gm6444
Slc7a10	Tmem120b
Gm10166	Rhof
1600014C10Rik	Bcl7a
U6	U1
Lrrc4b	Vps37b
Mir150	Gtf2h3
Abcc6	Scarb1
Nomo1	Scarb1
Abcc8	Gm15921
U6	n-R5s178
E2f8	Rfc2
Gas2	Eln
Gm15887	Cldn3
Gm6226	Cldn3
U6	Trim50
Gm9885	Gm15607
Gm9885	Mdh2
Gm9885	Hspb1
Acan	Hspb1
Gm7180	Zp3
Gm15744	U12
5S_rRNA	Polr2j
Chchd8	Orai2
Olfr543	Orai2
Olfr545	Znhit1
Olfr553	Mir702
Olfr65	Muc3
U6	Agfg2
U6	Gm15753
Olfr663	Gm10874
Gm17219	Got2-ps1
Dkk3	Pdgfa
Zkscan2	Gpr30
Gm10155	Mafk
Tbx6	7SK
Gm9967	Gm16120
Sez6l2	4933411G11Rik
Cd2bp2	Bhlha15
AC122537.1	Gm15708
Rnf40	Cpsf4
Adam8	Gpr12
Olfr527	Gpr12
Nlrp6	Gm10858
Osbpl5	Mtif3
Arhgef18	Pdx1
Gm7381	Slc46a3
Tnfsf13b	n-R5s179
E230013L22Rik	Katnal1
Atp11a	Gm15406
Defb5	Stard13
Ido2	Pdk4
SNORA33	Gpr85
Ppapdc1b	Cav1
Ash2l	Cttnbp2
Kcnu1	Gm5301
AC123616.1	Lmod2
Hand2	Lrrc4
Aadat	AC044807.1
Gm10283	Tmem209
2700029M09Rik	Gm13844
Gm10660	Podxl
Lpl	Gm13848
Hapln4	Gm13851
Lass1	Gm13857
Pgpep1	Gm13864
Pgpep1	Chrm2
Pgpep1	Rpl30-ps1
Pde4c	Dennd2a
Ifi30	Olfr460
C330011M18Rik	Trbv21
SNORD41	U6
Ap3s1-ps2	Arhgef5
Tk2	AC162464.1
Cklf	Gimap8
Ces2a	Doxl2
Y_RNA	Gm15050
Tmed6	Hoxa7
Nqo1	Hoxa9
Gm17642	Hoxa9
Zdhhc7	Hoxa9
Zc3h18	Hoxa11
1700054N08Rik	Hoxa11
Gm16754	Gm8129
Gm16164	Gm15573
Kcnj5	Gm16499
Fli1	AC083946.1
Fli1	Adcyap1r1
Olfr934	Pde1c
Zfp202	Rps15-ps2
Scn3b	Hpgds
Fxyd2	Igkv4-61
1600029D21Rik	Cd8a
Cul5	Atoh8
Dmxl2	Vamp5
Idh3a	Sh2d6
AC159892.1	7SK
Nrg4	Vax2os1
Gm7589	Vax2os2
Adpgk	Dysf
Larp6	Gm15475
Gm16759	Npm3-ps1
Myo5c	Mir705
Gnb5	Kbtbd12
Bmp5	Kbtbd12
Klhl31	Plxna1
Gsta4	Vmn1r-ps25
Omt2b	Gm20426
Ddx43	Gm4287
4930542C12Rik	Aldh1l1
Ibtk	Xpc
Gm5619	Lsm3
Rasgrf1	Lsm3
Rasgrf1	Grip2
Zic1	Grip2
U6	9530026P05Rik
Gm10123	Adamts9
Cldn18	Lrig1
Tmem22	AC162038.1
Gm17141	Gm16433
Cdhr4	Gm5578
n-R5s90	Cidec
Gm9385	Il17rc
7SK	BC060267
Xirp1	Plxnd1
Cx3cr1	Alox5
Mobp	Olfr215
Eif1b	Cacna1c
Gm17021	Lrtm2
Fbxo5	B4galnt3
RNase_MRP	Tuba8
Phactr2	Usp18
Phactr2	Phc1
Fuca2	Grcc10
Aig1	U7
Reps1	Leprel2
Olig3	Iffo1
U6	Plekhg6
Mtap7	Dyrk4
Gm6884	Fgf6
Enpp1	9630033F20Rik
Arg1	Gm4968
Ptprk	5930416I19Rik
U6	4933413G19Rik
Clvs2	Clec2f-ps
Gm15939	Lrp6
AC152922.1	Pde6h
Gm9766	n-R5s168
Gm10273	Rpl38-ps2
Prf1	Slco1a6
H2afy2	Gm7457
Gm9877	St8sia1
7SK	Sox5
Phyhipl	Gm17263
Gm3233	Gm17263
Fstl3	Gm15499
Mum1	Gm15705
Zbtb7a	Gm15720
Zbtb7a	Pthlh
Gna11	Ccdc91
U6	Gm6288
Gm16176	Rps4y2
Nudt4	Caprin2
B530045E10Rik	3010003L21Rik
Lin7a	Gm15781
4933400F03Rik	AU018091
4933400F03Rik	9430041J12Rik
Frs2	9430041J12Rik
Grip1	D030047H15Rik
Mirlet7i	Leng9
Arhgap9	Leng9
Nxph4	Leng9
Cnpy2	AC137969.2
Lif	Gm15873
Ap1b1	Nat14
Rasl10a	4632433K11Rik
Npc1l1	Peg3
n-R5s67	Usp29
Gm11983	2310014L17Rik
4930415F15Rik	U6
Zpbp	Sult2a4
Gm12054	Ptgir
Gm12056	Pnmal2
Gm12055	Ppp5c
Gm12060	Psg16
Gm12060	Pglyrp1
4933430M04Rik	Fbxo46
Mir216b	Gm4969
Pnpt1	Eml2
Erlec1	Ppm1n
D630024D03Rik	U1
Gm12120	Bcam
Wwc1	Gm16174
5S_rRNA	Gm19345
Nhp2	Zfp108
D930048N14Rik	1700008P20Rik
Cdkn2aipnl	D930028M14Rik
Slc22a21	Zfp780b
Cdc42se2	Rps16
Sap30l	SNORA40
Olfr314	Paf1
Gjc2	Samd4b
Slc47a2	Mrps12
B9d1	Sars2
3110043A19Rik	Rinl
Epn2	Actn4
AL663045.1	Dpf1
Gm12302	Gm10169
Mfsd6l	Zfp260
Cd68	Gm10988
Polr2a	Capns1
Rai12	Gm17440
Gabarap	U2
Asgr2	Nphs1as
Rpain	Prodh2
Nup88	Ffar3
9230020A06Rik	Fxyd3
Slc13a5	Gm12760
Olfr379-ps1	Cebpg
Gm16032	AC149058.1
Ywhae	4933421I07Rik
Taok1	Gm6887
Sdf2	Ctu1
1810012P15Rik	Klk8
Gm11426	Klk8
Gm17307	2310044H10Rik
Ccl5	Fam71e1
Synrg	Bcl2l12
4930502E09Rik	Cd37
U3	U6
Ankfn1	Kcna7
Ppp1r9b	Gys1
Itga3	Ntn5
Gm11514	Rpl18
Sp2	Fam83e
RP23-333M1.4.1	Sphk2
U6	Ccdc114
Krt20	Emp3
Gm20394	Ccdc114
Jup	Ccdc114
Gm12348	Myod1
Zfp385c	Tph1
Aoc2	Saa4
Mdk-ps1	Ldhc
2410004I01Rik	4933405O20Rik
Gm11647	Gm5776
Cdc27	SNORD115
Mrc2	SNORD115
Ace3	Gm7367
Gm11671	AC123823.1
U6	Gm16157
Sstr2	Gm16157
Gm11691	Gm16157
Gm11694	Nr2f2
Nup85	Rgma
Gm11702	7SK
H3f3b	Gm10619
Unk	Isg20
2310004N24Rik	Polg
Snord1a	9330171B17Rik
Snord1c	Zfp710
Snord1b	Ngrn
snoR38	Prc1
Tmc8	Zscan2
Syngr2	Sh3gl3
RP23-268N22.1.1	n-R5s154
Gm11747	SNORA17
Gm11750	Gm2115
Hgs	Fzd4
AL662901.1	1700019G06Rik
Sectm1b	Gm15501
Hexdc	Gm9990
Zfp750	Myo7a
Gm15643	Snord15b
CR974568.1	Arrb1
Sdc1	Gm4980
Pqlc3	Chrdl2
Bcap29	Ucp2
4933406C10Rik	Plekhb1
4933406C10Rik	Arap1
4933406C10Rik	Gm10602
Bzw2	Folr1
Meox2	Tomt
Heatr5a	Stim1
Nkx2-9	Olfr547
Nkx2-9	Olfr550
AC153658.1	Apbb1
Tmx1	Stk33
Lrrc9	BC051019
Lrrc9	Tmem41b
Syt16	U6
Rhoj	A230071N21Rik
AC120002.1	Tead1
Slc8a3	Plekha7
Map3k9	n-R5s157
Map3k9	Syt17
Rgs6	Syt17
Gm10006	Itpripl2
Papln	Itpripl2
C130039O16Rik	Itpripl2
AC159649.1	Tmc5
Rnf113a2	SNORA24
Mlh3	Crym
Tmed10	Abca14
Tmed8	Eef2k
RP23-127O4.3.1	Ubfd1
Psmc1	2010110P09Rik
Slc24a4	4933440M02Rik
D230037D09Rik	Jmjd5
Ddx24	AC122537.1
Serpina12	Cd2bp2
Gm15208	Itgal
4921507G05Rik	Gm10586
Trmt61a	Gm15503
Tmem179	Gm16044
Hecw1	n-R5s158
Tcrg-V4	Mir5102
Mir1983	Ikzf5
4930586N03Rik	Nkx1-2
Gm11352	Lhpp
2610307P16Rik	Ebf3
4930401O12Rik	Gm16201
U1	Gm16201
Gm17360	Msx3
Tfap2a	Odf3
7SK	Cox8b
A330033J07Rik	Irf7
AC126547.1	Sct
Gm16250	Drd4
Slc28a3	Slc25a22
Fbp2	Dusp8
Gm17367	Syt8
Zfp87	Igf2as
Mtrr	Kcnq1
BC018507	Kcnq1
U7	Osbpl5
U7	Gm10574
CT010471.1	BC068157
Gm4149	BC068157
Mir682	Lrrc8e
Gpr150	Ctxn1
Gm16318	Gm1840
Pde8b	Irs2
Sv2c	Gm5607
Sv2c	Gm15347
Marveld2	Gm15351
SNORA17	Atp4b
Gm15285	Cln8
Gm15289	Slc25a15
Gm10198	Gm15815
Gm10736	Mir486
Gm3833	U6
Ptprg	Gm17484
Fezf2	Snx25
E330034G19Rik	Spata4
Hesx1	5330439A09Rik
Itih1	7SK
Rpl23a-ps3	Tktl2
Ptger2	2310045N01Rik
U6	Tmem161a
Tox4	Tmem59l
Trdv2-1	Tmem59l
Dad1	2810428I15Rik
Gm8865	Isyna1
Ripk3	Isyna1
Cbln3	Rab3a
Khnyn	Mpv17l2
Gjb6	Ccdc124
Wdfy2	Slc5a5
A930011O12Rik	Ano8
Fbxo16	Glt25d1
Esco2	Gm9933
Ccdc25	Insl3
Ephx2	Klf2
Ebf2	F2rl3
RP23-177N16.1.1	Gm16994
Pebp4	Prkaca
Siah3	Palm3
Gm1587	Il27ra
Mir1971	Il27ra
Pcdh9	Il27ra
SNORA17	Ier2
Oxgr1	Gm2529
Skp2	Dand5
Fam134b	Syce2
Dap	Junb
Cthrc1	Gm16167
Abra	Gm5356
Gm16006	Capns2
U6	Cpne2
U6	Pllp
Fam135b	Zfp319
RP23-138I21.1.1	Slc38a7
Naprt1	Gm15210
Gpt	Cdh11
Myh9	Cdh11
Gm6723	Gm8730
Lgals2	Cmtm2a
Kdelr3	Rrad
Tnrc6b	Tppp3
Nhp2l1	Tppp3
Tcf20	Tppp3
Serhl	Tppp3
Serhl	Tppp3
Gm10923	Tppp3
Gm15722	Tppp3
Fam116b	Mir1966
CN725425	Acd
Wnt10b	Pskh1
Wnt10b	Dpep3
Gm8973	Gm17245
Kcnh3	Cdh3
1810009N23Rik	Cdh3
Gm16031	Rpl10-ps2
Sp1	Chst4
Gm16258	Mtss1l
Mgrn1	Gm15895
0610037P05Rik	Glg1
Gm15869	Rfwd3
U6	SNORA17
Ccdc74a	Znrf1
Gm10241	Tmem231
Ppp1r2	Tmem231
Hspbap1	Gm6793
Gm10237	Adamts18
Gm15564	Gm10620
U6	Sdr42e1
Iqcb1	Adad2
Fbxo40	Crispld2
Tigit	Gm10614
Mir5118	Cox4nb
Impg2	Foxl1
Col8a1	1700018B08Rik
Gm15554	Slc7a5
Gm15555	BC048644
AC155162.1	9330133O14Rik
SNORA75	Pabpn1l
7SK	Cdh15
Scaf4	4933417D19Rik
Hunk	Tcf25
Il10rb	Dbndd1
Gm16309	Gas8
2310043M15Rik	7SK
CT573086.1	AC141881.3
Gm6363	Gm9901
Gm15310	Cog2
Prdm15	Gm16237
Fndc1	Gm16237
Vmn2r-ps116	Ntpcr
RP23-32C4.4.1	Gm17296
Rab26	U1
Olfr63	Gm10721
Brd2	Gm10719
H2-Ab1	Gm10720
Gm15332	Gm17535
H2-Q10	Gm16869
Gm9573	SNORA1
Ppp1r18	snoZ40
Gm16279	SNORA8
Gabbr1	SNORA18
Opn5	SNORD5
Pla2g7	Fat3
Gm4766	Zfp560
Gm7325	Icam1
Abcc10	Gm17470
Trem1	Ilf3
B430306N03Rik	Rgl3
Daam2	Gm16165
Hdgfrp2	Cypt4
Gm9311	Gm1110
SNORA17	Snx19
Cyp1b1	Barx2
Six3	SNORA42
Six3.1	Vsig2
SNORA17	AC073947.1
Gm6724	Thy1
Snora74a	Thy1
Mir1949	Thy1
Zmat2	Thy1
U6	Mfrp
U6	C1qtnf5
Sncaip	C030014I23Rik
Sncaip	U6
Pcyox1l	C030014I23Rik
F730048M01Rik	U6
Gm15958	C030014I23Rik
Loxhd1	U6
Rbfa	Tmem25
Zfp407	Il10ra
Cd226	Bace1
Pitpnm1	Zfp259
Pitpnm1	Apoa5
Rbm4b	Bud13
Slc22a20	4930448E22Rik
Rab11b-ps2	Gm5617
Gm98	Rbm7
U6	Ppp2r1b
SNORA17	Gm6981
Lipm	Chrna3
Fgfbp3	Gm17226
Mir3085	RP23-5H10.4.1
Nkx2-3	Gm16960
Gm20467	Edc3
Dpcd	1600029O15Rik
RP24-374E20.1.1	1600029O15Rik
Pcgf6	Islr2
Tcf7l2	Gramd2
SNORA44	Paqr5
Syp	Paqr5
Rpl3-ps1	AC113291.1
Rhox9	Itga11
Tktl1	U6
Olfr1327-ps1	Slc24a1
Gm14740	Igdcc3
Zfp711	Clpx
Zfp711	Kbtbd13
Zfp711	Kbtbd13
Btk	Ostb
Tmsb4x	Oaz2
	C2cd4a
	Wdr72
	Hmgcll1
	Gcm1
	Dppa5a
	Ddx43
	4930542C12Rik
	Lca5
	Fam46a
	CT025673.1
	Gm17659
	Plscr1
	Pcolce2
	Gm16127
	Pcolce2
	Gm16127
	Ky
	Ky
	n-R5s89
	5830418P13Rik
	Nudt16
	Atp2c1
	Tlr9
	Zmynd10
	Cyb561d2
	Rassf1
	Rassf1
	Rassf1
	Hyal2
	Gm9917
	Gm9917
	Sema3f
	4921517D21Rik
	Amigo3
	Gm20529
	Apeh
	Mst1
	Rnf123
	F630040L22Rik
	Gpx1
	Usp4
	1700102P08Rik
	Dalrd3
	Mir425
	Ndufaf3
	CT010508.1
	CT571271.1
	SNORA28
	Pfkfb4
	Scap
	Ngp
	Prss43
	Tdgf1
	Lrrc2
	2900079G21Rik
	2900079G21Rik
	Pdcd6ip
	Trim71
	Dync1li1
	Gadl1
	Gm20396
	AC157475.1
	Itga9
	Gm10157
	Mir26a-1
	Slc22a13b
	Xylb
	Rpsa
	SNORA62
	Entpd3
	Kbtbd5
	Gm10052
	Gm10097
	1700052N19Rik
	Gm16074
	Zc3h12d
	Olig3
	Sgk1
	Sgk1
	Sgk1
	E030030I06Rik
	E030030I06Rik
	Tcf21
	Vnn1
	Ctgf
	Gm15270
	Arg1
	Akap7
	Gm9767
	Tmem200a
	Hey2
	4930547M16Rik
	G630090E17Rik
	Gm8055
	U6
	Gm9855
	Gm9034
	U6
	U6
	AC159378.1
	SNORA17
	Rfx6
	Vgll2
	SNORA17
	P4ha1
	Anapc16
	Psap
	Pcbd1
	Pcbd1
	Tbata
	Col13a1
	Sirt1
	Lrrtm3
	Lrrtm3
	Gm7097
	Gm15647
	SNORA17
	Gstt2
	Ybey
	Ftcd
	Gm15343
	Gm10318
	Pfkl
	7SK
	Ptbp1
	Cfd
	Abca7
	Hmha1
	Gpx4
	1600002K03Rik
	1600002K03Rik
	1600002K03Rik
	1600002K03Rik
	1600002K03Rik
	AC152058.1
	Gm17151
	Gm16099
	Zbtb7a
	2210404O07Rik
	Gm16104
	D10Wsu102e
	Aldh1l2
	Ckap4
	Syn3
	Gm5174
	Gm16268
	Gm16270
	Gm16280
	Gm16269
	Gm16176
	Ccdc53
	Sycp3
	SNORA53
	Lta4h
	Mir331
	Alx1
	Alx1
	Alx1
	Alx1
	Alx1
	Gm17028
	Alx1
	Myf6
	Phlda1
	Rab21
	1700058G18Rik
	Best3
	Ifng
	Mir763
	Gm16166
	AC124992.1
	7SK
	Mir26a-2
	Mir546
	F420014N23Rik
	Inhbc
	Nxph4
	Nxph4
	Stat6
	Myo1a
	Apon
	Gm16518
	Sec14l2
	Gm11960
	Rasl10a
	Rasl10a
	Emid1
	Gm11401
	Wap
	Gm11976
	Gm11981
	Adcy1
	Gm11985
	Igfbp1
	Grb10
	Gm17624
	Egfr
	Gm17664
	Gm12030
	Rpl12-ps2
	Rpl12-ps2
	Gm12035
	Gm17335
	9130230N09Rik
	Zrsr1
	Gm12068
	Prorsd1
	Gm12089
	4931440F15Rik
	Gm12109
	1700008A04Rik
	Rpsa-ps4
	Tlx3
	Gm12116
	Pank3
	Gm12141
	Gabrb2
	Gm12148
	Gm12149
	AL669944.1
	Gm12161
	Gm12181
	Gm12193
	Gm12193
	AL606479.1
	AL669920.1
	Gm16953
	A630014C17Rik
	Tcf7
	Gm9945
	Rpl9-ps3
	Il13
	7SK
	Gm17334
	Acsl6
	Gpx3
	Gm12230
	Anxa6
	Ccdc69
	Slc36a2
	4933426K07Rik
	Gm11003
	Gm11003
	1700047K16Rik
	1810065E05Rik
	Prss38
	Gm15755
	Olfr222
	Olfr225
	5S_rRNA
	Gm12714
	Myo15
	Pirt
	Myh3
	Rcvrn
	Pik3r6
	Alox12b
	1700067G03Rik
	Chrnb1
	Spem1
	2810408A11Rik
	Gps2
	Gm12312
	Chrne
	4930544D05Rik
	Gm15377
	U6atac
	Snord91a
	SNORD91
	Gm12335
	Ovca2
	AL591496.2
	AL591496.3
	AL591496.5
	Serpinf1
	Gm12336
	Serpinf2
	Serpinf2
	Wdr81
	Gm16075
	Rpl36-ps2
	Gm11191
	Phf12
	Flot2
	Gm11201
	Gm9964
	SNORA51
	Gm11203
	1700071K01Rik
	Accn1
	Gm11420
	Gm11425
	Slfn3
	1500016L03Rik
	1500016L03Rik
	1500016L03Rik
	1500016L03Rik
	Lhx1
	Znhit3
	U1
	Tbx2
	2610027K06Rik
	Mir142
	A430104N18Rik
	Gm11494
	SNORA17
	Gm11500
	Epn3
	Chad
	Gm11545
	Col1a1
	Pdk2
	A730090H04Rik
	Gm11514
	Gm9796
	Igf2bp1
	Gm11532
	Tbx21
	Gm11572
	2410003L11Rik
	Gm11613
	AL596123.1
	Zpbp2
	Krt39
	Krt15
	Fkbp10
	Leprel4
	Fkbp10
	Leprel4
	Gm11547
	Psmc3ip
	Gm11615
	Psme3
	Ifi35
	Gm11626
	Gm11634
	U2
	Nags
	Gm11586
	Rundc3a
	Gm11636
	Higd1b
	Plcd3
	Acbd4
	Gm11641
	Wnt3
	Mapt
	7SK
	Pecam1
	AL603664.1
	Mir3064
	1810010H24Rik
	Gm15642
	Gm15642
	Gm11678
	Dnaic2
	Btbd17
	Grin2c
	Fads6
	Fads6
	Ush1g
	Slc16a5
	Gm11695
	Tsen54
	2210020M01Rik
	Itgb4
	Trim47
	SCARNA4
	Galr2
	Foxj1
	Rhbdf2
	St6galnac2
	Gm17558
	Mgat5b
	Sec14l1
	2900041M22Rik
	Gm11737
	AL591544.1
	Cbx8
	Gaa
	Gaa
	Nptx1
	Nptx1
	A430071A18Rik
	Gm11766
	Mir338
	Gm11770
	Fscn2
	Gm16755
	Sirt7
	Mafg
	Pycr1
	Myadml2
	Gm11768
	Gm11773
	Uts2r
	Gm17681
	Klhl29
	AC124134.1
	Gdf7
	AC122860.1
	Hs1bp3
	Pgk1-rs7
	Gm4294
	Atp6v1c2
	Gm4983
	Iah1
	Allc
	Sntg2
	Twist1
	Scin
	U6
	Gm17603
	Nkx2-9
	Pax9
	Gm15524
	Pax9
	Pax9
	SNORA26
	SNORD127
	Rpl10l
	Pole2
	Sos2
	4931403G20Rik
	7SK
	Sav1
	2700049A03Rik
	Six1
	Six4
	Akap5
	Ppp1r36
	Fntb
	Churc1
	Zfp36l1
	Gm17242
	Gm1568
	Gm1568
	Gm1568
	Gm1568
	Gm3695
	Gm4787
	SNORA17
	4732463B04Rik
	Gm8385
	Pnma1
	Gm5436
	Vrtn
	Batf
	Tgfb3
	Gm6863
	Gm10431
	Gm10431
	Ubr7
	Gsc
	Gm10000
	Vrk1
	Gm16086
	Bcl11b
	Cyp46a1
	Mir342
	Dlk1
	Mir1906-1
	Mir411
	Mir323
	Mir758
	Mir1197
	AC121784.4
	1700001K19Rik
	Hsp90aa1
	Stk30
	Gm3452
	2810002N01Rik
	Bag5
	Zfyve21
	Kif26a
	Ahnak2
	Nudt14
	Ighd2-4
	Sp8
	5S_rRNA
	Calm4
	mmu-mir-2134-4
	Tcrg-V7
	Sfrp4
	Txndc3
	AC124460.1
	Gm11273
	Olfr1364
	Hist1h4j
	4930557F10Rik
	4930586N03Rik
	Abt1
	Gm11341
	Cmah
	1700016G14Rik
	Tdp2
	4932702P03Rik
	1700092E19Rik
	Hdgfl1
	Gm11365
	G630018N14Rik
	Foxf2
	Foxf2
	Foxf2
	Gm11379
	Eci3
	Gm16984
	Ppp1r3g
	Gm10129
	Gm16989
	Mir5124
	Nedd9
	9530008L14Rik
	U6
	Gm15810
	Gm15813
	Cd83
	Dtnbp1
	Gm9817
	Hsp25-ps1
	Gm1574
	A830005F24Rik
	Zfp169
	A830005F24Rik
	Bicd2
	AC126547.1
	Gm16248
	7SK
	Gm16247
	Tspan17
	Eif4e1b
	Gm16249
	Gm6344
	SNORA17
	Cxcl14
	Tgfbi
	Slc35d2
	Zfp874a
	Irx4
	Tert
	9330111N05Rik
	Gm4211
	Mblac2
	Gm6109
	Gm15622
	AW495222
	Otp
	Aggf1
	C430039J16Rik
	Gm807
	AC165159.1
	Mast4
	Mast4
	Rnf180
	3830408C21Rik
	Gpbp1
	Fam107a
	Gm9800
	Fezf2
	7SK
	Synpo2l
	Camk2g
	Gm6128
	Dupd1
	Zfp503
	1700112E06Rik
	Anxa11
	Asb14
	Wnt5a
	5S_rRNA
	Pbrm1
	Snord19
	SNORD19B
	Tnnc1
	1810011H11Rik
	Gm15512
	Gdf10
	Rbp3
	Zfp488
	Ppyr1
	9230112D13Rik
	Grid1
	Grid1
	Gm15217
	Bmp4
	Samd4
	Otx2
	Olfr734
	Gm10916
	Rnase9
	Rnase11
	Eddm3b
	Ear11
	Ear-ps3
	Snord8
	U6
	Trav7-3
	Haus4
	Tssk4
	Tgm1
	Tgm1
	Sdr39u1
	Gja3
	Fgf9
	Gm16261
	Msra
	Mir124a-1
	Mir3078
	Extl3
	Clu
	Ebf2
	Loxl2
	4930480K23Rik
	Gm16867
	Lgi3
	Epb4.9
	Fgf17
	Gfra2
	Mir687
	Lrch1
	Gm15628
	1200011I18Rik
	4930444M15Rik
	Gm6994
	Gm15515
	1700110M21Rik
	Commd6
	Ednrb
	Gm17366
	RP23-392P5.1.1
	Gm17668
	n-R5s51
	Oxgr1
	Gm17613
	Timm8a2
	2610035F20Rik
	C7
	Osmr
	4930556M19Rik
	Acot10
	Ank
	U7
	U7
	Rgs22
	AC138604.1
	Grhl2
	Grhl2
	Gm17721
	4930555K19Rik
	Gm16718
	Adcy8
	Efr3a
	Col22a1
	Kcnk9
	4933427E11Rik
	Ly6k
	Cyp11b1
	Mafa
	2410075B13Rik
	Nrbp2
	Bop1
	U6
	Foxred2
	Foxred2
	Gm17638
	Tst
	Mpst
	C1qtnf6
	Eif3l
	Dmc1
	U6
	Grap2
	U4
	Gm18284
	Gm8444
	1700029P11Rik
	Tnfrsf13c
	Gm17206
	Gm5417
	Efcab6
	Parvb
	Parvb
	Parvb
	1810041L15Rik
	Ldoc1l
	Prr5
	n-R5s42
	Plxnb2
	Cpt1b
	C730034F03Rik
	Dbx2
	AC113178.1
	Slc38a1
	Gm17532
	AI836003
	Snora34
	B130046B21Rik
	Prkag1
	C1ql4
	SNORA40
	Aqp2
	Gpd1
	Mettl7a2
	RP24-73K9.3.1
	Smagp
	Krt80
	Mir1941
	5430421N21Rik
	Krt71
	Krt78
	Krt18
	Krt18
	Csad
	Itgb7
	Gm9918
	Mfsd5
	Sp7
	Hoxc12
	Hoxc9
	Mir148b
	Zfp385a
	Nckap1l
	Pam16
	Hmox2
	Ppl
	Usp7
	Emp2
	Gm17410
	U1
	Snx29
	Gm15808
	Ydjc
	Ube2l3
	Gnb1l
	Gm16314
	Snord66
	Thpo
	2510009E07Rik
	Adipoq
	Gm15970
	Apod
	Pigz
	Pigz
	n-R5s33
	Mylk
	SNORA38
	Parp14
	Casr
	Cd86
	Boc
	Mir3081
	Tagln3
	Cd96
	Gm6767
	SNORA17
	Crybg3
	Rbm11
	AC129776.1
	Gm15554
	Gm9843
	Mir125b-2
	SNORA17
	Krtap11-1
	AC122218.1
	Il10rb
	Gm7860
	Gm16801
	Cbr1
	Cbr1
	Dopey2
	CT573086.1
	Gm6363
	2810404F17Rik
	1600002D24Rik
	Tmprss2
	Tmprss2
	Tmprss2
	Tmprss2
	Ripk4
	Gm5479
	Zdhhc14
	T2
	Gm16702
	Gm16702
	Pde10a
	4732491K20Rik
	Cldn9
	Paqr4
	9530082P21Rik
	Prss33
	Pdpk1
	Tbc1d24
	Ntn3
	BC028777
	Syngr3
	Noxo1
	Gfer
	Rpl3l
	Sstr5
	Rpusd1
	Rhbdl1
	RP23-356J2.13.1
	Gm17262
[truncated: 1,572 more rows]

## Sheet: Hyper BPs
Items_Details	Support	Hyp_c
regulation of transcription, DNA-dependent (BP)	196	3.58717e-06
transcription, DNA-dependent (BP)	183	5.36396e-06
transcription, DNA-dependent (BP),regulation of transcription, DNA-dependent (BP)	178	4.22575e-06
metabolic process (BP)	160	0.00392165
multicellular organismal development (BP)	147	7.88941e-17
positive regulation of transcription from RNA polymerase II promoter (BP)	92	1.34168e-06
cell differentiation (BP)	91	1.13688e-08
negative regulation of transcription from RNA polymerase II promoter (BP)	76	1.10108e-06
positive regulation of transcription, DNA-dependent (BP)	73	2.00364e-05
phosphorylation (BP)	69	0.0185518
multicellular organismal development (BP),cell differentiation (BP)	68	1.15394e-06
regulation of transcription, DNA-dependent (BP),positive regulation of transcription from RNA polymerase II promoter (BP)	67	4.12786e-06
ion transport (BP)	66	0.00186756
transport (BP),ion transport (BP)	65	0.00245459
multicellular organismal development (BP),regulation of transcription, DNA-dependent (BP)	63	2.01836e-09
transcription, DNA-dependent (BP),regulation of transcription, DNA-dependent (BP),positive regulation of transcription from RNA polymerase II promoter (BP)	60	2.29944e-05
cell adhesion (BP)	59	0.00103515
regulation of transcription, DNA-dependent (BP),negative regulation of transcription from RNA polymerase II promoter (BP)	57	6.51403e-06
protein phosphorylation (BP)	56	0.0380345
positive regulation of cell proliferation (BP)	55	2.38933e-05
negative regulation of transcription, DNA-dependent (BP)	54	0.00115859
transcription, DNA-dependent (BP),regulation of transcription, DNA-dependent (BP),negative regulation of transcription from RNA polymerase II promoter (BP)	53	1.87168e-05
transcription, DNA-dependent (BP),multicellular organismal development (BP),regulation of transcription, DNA-dependent (BP)	52	3.94373e-07
regulation of transcription, DNA-dependent (BP),positive regulation of transcription, DNA-dependent (BP)	51	0.000737899
transcription, DNA-dependent (BP),positive regulation of transcription, DNA-dependent (BP)	47	0.000907874
phosphorylation (BP),protein phosphorylation (BP)	47	0.0328997
transcription, DNA-dependent (BP),regulation of transcription, DNA-dependent (BP),positive regulation of transcription, DNA-dependent (BP)	46	0.00102876
regulation of transcription, DNA-dependent (BP),negative regulation of transcription, DNA-dependent (BP)	41	0.00102033
negative regulation of apoptotic process (BP)	40	0.00938792
ion transmembrane transport (BP)	40	0.00637268
transcription, DNA-dependent (BP),regulation of transcription, DNA-dependent (BP),negative regulation of transcription, DNA-dependent (BP)	39	0.00120054
transport (BP),ion transmembrane transport (BP)	39	0.00191364
positive regulation of transcription from RNA polymerase II promoter (BP),negative regulation of transcription from RNA polymerase II promoter (BP)	38	2.12696e-05
transport (BP),ion transport (BP),ion transmembrane transport (BP)	37	0.00156074
nervous system development (BP)	36	0.00457329
negative regulation of cell proliferation (BP)	36	0.00457329
positive regulation of transcription, DNA-dependent (BP),positive regulation of transcription from RNA polymerase II promoter (BP)	35	0.00193715
regulation of transcription from RNA polymerase II promoter (BP)	35	0.00346732
multicellular organismal development (BP),positive regulation of transcription from RNA polymerase II promoter (BP)	33	4.21556e-06
regulation of transcription, DNA-dependent (BP),positive regulation of transcription from RNA polymerase II promoter (BP),negative regulation of transcription from RNA polymerase II promoter (BP)	32	6.28462e-05
transcription, DNA-dependent (BP),regulation of transcription, DNA-dependent (BP),positive regulation of transcription from RNA polymerase II promoter (BP),negative regulation of transcription from RNA polymerase II promoter (BP)	30	8.39355e-05
spermatogenesis (BP)	30	0.0117921
multicellular organismal development (BP),positive regulation of transcription, DNA-dependent (BP)	29	1.75009e-06
regulation of transcription, DNA-dependent (BP),positive regulation of transcription, DNA-dependent (BP),positive regulation of transcription from RNA polymerase II promoter (BP)	29	0.00384293
in utero embryonic development (BP)	28	0.0147067
intracellular signal transduction (BP)	28	0.0212568
multicellular organismal development (BP),regulation of transcription, DNA-dependent (BP),positive regulation of transcription from RNA polymerase II promoter (BP)	27	2.39283e-05
multicellular organismal development (BP),negative regulation of transcription from RNA polymerase II promoter (BP)	27	0.000167838
regulation of transcription, DNA-dependent (BP),regulation of transcription from RNA polymerase II promoter (BP)	27	0.00809634
positive regulation of apoptotic process (BP)	27	0.0208485
regulation of transcription, DNA-dependent (BP),cell differentiation (BP)	26	0.00335106
transcription, DNA-dependent (BP),regulation of transcription, DNA-dependent (BP),positive regulation of transcription, DNA-dependent (BP),positive regulation of transcription from RNA polymerase II promoter (BP)	25	0.0108358
regulation of cell proliferation (BP)	25	0.00052763
transcription, DNA-dependent (BP),regulation of transcription, DNA-dependent (BP),regulation of transcription from RNA polymerase II promoter (BP)	24	0.0153494
negative regulation of transcription from RNA polymerase II promoter (BP),negative regulation of transcription, DNA-dependent (BP)	24	0.00638578
regulation of catalytic activity (BP)	24	0.0232095
transcription, DNA-dependent (BP),regulation of transcription, DNA-dependent (BP),cell differentiation (BP)	23	0.00721056
positive regulation of transcription, DNA-dependent (BP),negative regulation of transcription, DNA-dependent (BP)	23	0.00245571
cell proliferation (BP)	23	0.0061784
cell surface receptor signaling pathway (BP)	23	0.00103563
dephosphorylation (BP)	22	0.0362729
multicellular organismal development (BP),regulation of transcription, DNA-dependent (BP),negative regulation of transcription from RNA polymerase II promoter (BP)	22	0.000151676
multicellular organismal development (BP),negative regulation of transcription, DNA-dependent (BP)	22	6.64273e-06
multicellular organismal development (BP),spermatogenesis (BP)	22	0.00296117
positive regulation of GTPase activity (BP)	22	0.0218604
cell differentiation (BP),spermatogenesis (BP)	22	0.00470233
transcription, DNA-dependent (BP),multicellular organismal development (BP),regulation of transcription, DNA-dependent (BP),positive regulation of transcription from RNA polymerase II promoter (BP)	21	0.000574678
transcription, DNA-dependent (BP),regulation of transcription, DNA-dependent (BP),negative regulation of transcription from RNA polymerase II promoter (BP),negative regulation of transcription, DNA-dependent (BP)	21	0.00402586
multicellular organismal development (BP),regulation of transcription, DNA-dependent (BP),positive regulation of transcription, DNA-dependent (BP)	21	8.3997e-05
multicellular organismal development (BP),regulation of transcription, DNA-dependent (BP),cell differentiation (BP)	21	0.0033744
multicellular organismal development (BP),cell differentiation (BP),spermatogenesis (BP)	21	0.00368719
anterior/posterior pattern specification (BP)	21	0.00246398
protein autophosphorylation (BP)	21	0.0107218
positive regulation of transcription from RNA polymerase II promoter (BP),negative regulation of transcription, DNA-dependent (BP)	21	0.00409208
positive regulation of cell migration (BP)	20	0.00354932
phosphorylation (BP),protein autophosphorylation (BP)	20	0.00998239
positive regulation of transcription, DNA-dependent (BP),negative regulation of transcription from RNA polymerase II promoter (BP)	20	0.00737695
sensory perception of sound (BP)	20	0.00128983
pattern specification process (BP)	20	0.000482674
regulation of apoptotic process (BP)	19	0.0403111
transcription, DNA-dependent (BP),multicellular organismal development (BP),regulation of transcription, DNA-dependent (BP),negative regulation of transcription from RNA polymerase II promoter (BP)	19	0.000732704
regulation of transcription, DNA-dependent (BP),pattern specification process (BP)	19	2.35844e-05
positive regulation of gene expression (BP)	19	0.0381228
response to stress (BP)	19	0.00632976
neuron migration (BP)	19	0.000897579
transcription, DNA-dependent (BP),multicellular organismal development (BP),regulation of transcription, DNA-dependent (BP),cell differentiation (BP)	18	0.00538984
multicellular organismal development (BP),nervous system development (BP)	18	0.0481325
multicellular organismal development (BP),positive regulation of cell proliferation (BP)	18	0.000216406
negative regulation of apoptotic process (BP),positive regulation of cell proliferation (BP)	18	0.00184208
phosphorylation (BP),protein autophosphorylation (BP),protein phosphorylation (BP)	18	0.0207178
cell differentiation (BP),nervous system development (BP)	18	0.0380384
positive regulation of protein phosphorylation (BP)	18	0.00764982
anti-apoptosis (BP)	18	0.0209334
axon guidance (BP)	18	0.00230435
transcription, DNA-dependent (BP),multicellular organismal development (BP),regulation of transcription, DNA-dependent (BP),positive regulation of transcription, DNA-dependent (BP)	17	0.00101107
transcription, DNA-dependent (BP),regulation of transcription, DNA-dependent (BP),pattern specification process (BP)	17	0.000166184
multicellular organismal development (BP),regulation of transcription, DNA-dependent (BP),negative regulation of transcription, DNA-dependent (BP)	17	6.16797e-05
multicellular organismal development (BP),anterior/posterior pattern specification (BP)	17	0.00101107
regulation of transcription, DNA-dependent (BP),positive regulation of transcription, DNA-dependent (BP),negative regulation of transcription from RNA polymerase II promoter (BP)	17	0.0146654
regulation of transcription, DNA-dependent (BP),positive regulation of transcription from RNA polymerase II promoter (BP),negative regulation of transcription, DNA-dependent (BP)	17	0.00552898
brain development (BP)	17	0.00634545
elevation of cytosolic calcium ion concentration (BP)	17	0.00580003
positive regulation of transcription, DNA-dependent (BP),positive regulation of transcription from RNA polymerase II promoter (BP),negative regulation of transcription from RNA polymerase II promoter (BP)	17	0.00541131
potassium ion transmembrane transport (BP)	17	0.0325838
sodium ion transport (BP)	17	0.0204023
calcium ion transport (BP)	16	0.0450187
transcription, DNA-dependent (BP),regulation of transcription, DNA-dependent (BP),positive regulation of transcription from RNA polymerase II promoter (BP),negative regulation of transcription, DNA-dependent (BP)	16	0.00623672
multicellular organismal development (BP),signal transduction (BP)	16	0.00269718
regulation of transcription, DNA-dependent (BP),regulation of cell proliferation (BP)	16	4.89421e-05
transport (BP),ion transport (BP),sodium ion transport (BP)	16	0.0231271
positive regulation of transcription, DNA-dependent (BP),cell differentiation (BP)	16	0.00354906
cell differentiation (BP),positive regulation of transcription from RNA polymerase II promoter (BP)	16	0.00763727
potassium ion transport (BP),potassium ion transmembrane transport (BP)	16	0.0327476
glucose homeostasis (BP)	16	0.000900792
lung development (BP)	16	0.00567544
skeletal system development (BP)	16	0.00354906
regulation of gene expression (BP)	16	0.00519835
skeletal muscle tissue development (BP)	16	1.82524e-05
transcription, DNA-dependent (BP),multicellular organismal development (BP),regulation of transcription, DNA-dependent (BP),negative regulation of transcription, DNA-dependent (BP)	15	0.000318351
transcription, DNA-dependent (BP),regulation of transcription, DNA-dependent (BP),positive regulation of transcription, DNA-dependent (BP),negative regulation of transcription from RNA polymerase II promoter (BP)	15	0.0243293
transcription, DNA-dependent (BP),regulation of cell proliferation (BP)	15	0.000129226
multicellular organismal development (BP),positive regulation of transcription from RNA polymerase II promoter (BP),negative regulation of transcription from RNA polymerase II promoter (BP)	15	0.00104137
multicellular organismal development (BP),regulation of transcription from RNA polymerase II promoter (BP)	15	0.000890848
regulation of transcription, DNA-dependent (BP),positive regulation of transcription, DNA-dependent (BP),negative regulation of transcription, DNA-dependent (BP)	15	0.0283345
positive regulation of neuron differentiation (BP)	15	0.00276271
kidney development (BP)	15	0.00359294
negative regulation of apoptotic process (BP),positive regulation of transcription from RNA polymerase II promoter (BP)	15	0.00746775
canonical Wnt receptor signaling pathway (BP)	15	0.00359294
cell-cell adhesion (BP)	15	0.00548096
embryo development (BP)	15	0.0208163
positive regulation of NF-kappaB transcription factor activity (BP)	15	0.00276271
embryonic limb morphogenesis (BP)	15	0.000686512
neural tube closure (BP)	15	0.000890848
transcription from RNA polymerase II promoter (BP)	15	0.0225694
transcription, DNA-dependent (BP),regulation of transcription, DNA-dependent (BP),positive regulation of transcription, DNA-dependent (BP),negative regulation of transcription, DNA-dependent (BP)	14	0.0323753
transcription, DNA-dependent (BP),regulation of transcription, DNA-dependent (BP),regulation of cell proliferation (BP)	14	0.000323441
regulation of transcription, DNA-dependent (BP),anterior/posterior pattern specification (BP)	14	0.00387096
regulation of transcription, DNA-dependent (BP),positive regulation of transcription, DNA-dependent (BP),positive regulation of transcription from RNA polymerase II promoter (BP),negative regulation of transcription from RNA polymerase II promoter (BP)	14	0.0171723
organ morphogenesis (BP)	14	0.0275062
transport (BP),ion transport (BP),potassium ion transport (BP),potassium ion transmembrane transport (BP)	14	0.0221128
signal transduction (BP),positive regulation of cell proliferation (BP)	14	0.0050745
positive regulation of transcription from RNA polymerase II promoter (BP),positive regulation of cell proliferation (BP)	14	0.0275062
lipid biosynthetic process (BP)	14	0.0461467
ossification (BP)	14	0.00270382
embryonic skeletal system development (BP)	14	4.72057e-05
response to virus (BP)	14	0.0109761
cartilage development (BP)	14	0.00223049
transcription, DNA-dependent (BP),regulation of transcription, DNA-dependent (BP),in utero embryonic development (BP)	13	0.00594028
transcription, DNA-dependent (BP),transcription from RNA polymerase II promoter (BP)	13	0.026635
multicellular organismal development (BP),regulation of transcription, DNA-dependent (BP),anterior/posterior pattern specification (BP)	13	0.0012023
multicellular organismal development (BP),positive regulation of transcription, DNA-dependent (BP),cell differentiation (BP)	13	0.0027497
multicellular organismal development (BP),positive regulation of transcription, DNA-dependent (BP),positive regulation of transcription from RNA polymerase II promoter (BP)	13	0.00385405
multicellular organismal development (BP),negative regulation of transcription from RNA polymerase II promoter (BP),negative regulation of transcription, DNA-dependent (BP)	13	0.000951178
regulation of transcription, DNA-dependent (BP),negative regulation of apoptotic process (BP)	13	0.0228711
regulation of transcription, DNA-dependent (BP),negative regulation of cell proliferation (BP)	13	0.0228711
regulation of transcription, DNA-dependent (BP),positive regulation of cell proliferation (BP)	13	0.0228711
regulation of transcription, DNA-dependent (BP),pattern specification process (BP),negative regulation of transcription from RNA polymerase II promoter (BP)	13	0.00081213
negative regulation of apoptotic process (BP),negative regulation of transcription from RNA polymerase II promoter (BP)	13	0.0058265
signal transduction (BP),cell surface receptor signaling pathway (BP)	13	0.00552576
positive regulation of transcription, DNA-dependent (BP),positive regulation of transcription from RNA polymerase II promoter (BP),negative regulation of transcription, DNA-dependent (BP)	13	0.014407
positive regulation of transcription, DNA-dependent (BP),regulation of transcription from RNA polymerase II promoter (BP)	13	0.0463058
cell differentiation (BP),negative regulation of transcription, DNA-dependent (BP)	13	0.00189221
positive regulation of transcription from RNA polymerase II promoter (BP),negative regulation of transcription from RNA polymerase II promoter (BP),negative regulation of transcription, DNA-dependent (BP)	13	0.0144422
cell fate commitment (BP)	13	0.0010353
positive regulation of cell proliferation (BP),negative regulation of transcription from RNA polymerase II promoter (BP)	13	0.0058265
odontogenesis of dentin-containing tooth (BP)	13	0.0010353
embryonic digit morphogenesis (BP)	13	0.00115224
negative regulation of neuron apoptosis (BP)	13	0.038104
response to hypoxia (BP)	13	0.0363804
inner ear morphogenesis (BP)	13	0.00514874
palate development (BP)	13	0.00352201
blood vessel development (BP)	13	0.00361287
regulation of cell shape (BP)	12	0.0384392
metabolic process (BP),dephosphorylation (BP)	12	0.0430362
muscle organ development (BP)	12	0.00280361
transcription, DNA-dependent (BP),regulation of transcription, DNA-dependent (BP),negative regulation of apoptotic process (BP)	12	0.0251616
transcription, DNA-dependent (BP),regulation of transcription, DNA-dependent (BP),positive regulation of transcription, DNA-dependent (BP),positive regulation of transcription from RNA polymerase II promoter (BP),negative regulation of transcription from RNA polymerase II promoter (BP)	12	0.0384392
transcription, DNA-dependent (BP),regulation of transcription, DNA-dependent (BP),positive regulation of cell proliferation (BP)	12	0.0274817
transcription, DNA-dependent (BP),regulation of transcription, DNA-dependent (BP),pattern specification process (BP),negative regulation of transcription from RNA polymerase II promoter (BP)	12	0.00136016
transcription, DNA-dependent (BP),regulation of transcription, DNA-dependent (BP),transcription from RNA polymerase II promoter (BP)	12	0.0280601
multicellular organismal development (BP),regulation of transcription, DNA-dependent (BP),positive regulation of transcription from RNA polymerase II promoter (BP),negative regulation of transcription from RNA polymerase II promoter (BP)	12	0.00214264
multicellular organismal development (BP),cell differentiation (BP),negative regulation of transcription, DNA-dependent (BP)	12	0.000381939
multicellular organismal development (BP),pattern specification process (BP)	12	0.000659804
multicellular organismal development (BP),canonical Wnt receptor signaling pathway (BP)	12	0.00221906
regulation of transcription, DNA-dependent (BP),positive regulation of transcription, DNA-dependent (BP),cell differentiation (BP)	12	0.0106609
anterior/posterior pattern specification (BP),positive regulation of transcription from RNA polymerase II promoter (BP)	12	0.00104559
negative regulation of apoptotic process (BP),negative regulation of transcription, DNA-dependent (BP)	12	0.00280361
positive regulation of transcription, DNA-dependent (BP),negative regulation of cell proliferation (BP)	12	0.0157582
positive regulation of transcription, DNA-dependent (BP),positive regulation of cell proliferation (BP)	12	0.0280601
ion transport (BP),chloride transport (BP)	12	0.00943416
regulation of cell proliferation (BP),positive regulation of transcription from RNA polymerase II promoter (BP)	12	0.00136016
cell differentiation (BP),positive regulation of cell proliferation (BP)	12	0.00214264
cell differentiation (BP),negative regulation of transcription from RNA polymerase II promoter (BP)	12	0.00687065
positive regulation of transcription from RNA polymerase II promoter (BP),in utero embryonic development (BP)	12	0.00687065
regulation of transcription from RNA polymerase II promoter (BP),negative regulation of transcription, DNA-dependent (BP)	12	0.0023826
vasculogenesis (BP)	12	0.0060473
regulation of sequence-specific DNA binding transcription factor activity (BP)	12	0.00326398
negative regulation of canonical Wnt receptor signaling pathway (BP)	12	0.00687065
camera-type eye development (BP)	12	0.00331393
extracellular matrix organization (BP)	12	0.0384392
response to lipopolysaccharide (BP)	12	0.0305556
positive regulation of ERK1 and ERK2 cascade (BP)	12	0.0172833
meiosis (BP)	12	0.0115094
transcription, DNA-dependent (BP),multicellular organismal development (BP),regulation of transcription, DNA-dependent (BP),positive regulation of transcription from RNA polymerase II promoter (BP),negative regulation of transcription from RNA polymerase II promoter (BP)	11	0.00202309
transcription, DNA-dependent (BP),multicellular organismal development (BP),regulation of transcription, DNA-dependent (BP),negative regulation of transcription from RNA polymerase II promoter (BP),negative regulation of transcription, DNA-dependent (BP)	11	0.00119023
transcription, DNA-dependent (BP),regulation of transcription, DNA-dependent (BP),anterior/posterior pattern specification (BP)	11	0.0171588
transcription, DNA-dependent (BP),regulation of transcription, DNA-dependent (BP),positive regulation of transcription, DNA-dependent (BP),cell differentiation (BP)	11	0.0135192
transcription, DNA-dependent (BP),regulation of transcription, DNA-dependent (BP),negative regulation of cell proliferation (BP)	11	0.0420145
transcription, DNA-dependent (BP),regulation of transcription, DNA-dependent (BP),negative regulation of transcription from RNA polymerase II promoter (BP),regulation of sequence-specific DNA binding transcription factor activity (BP)	11	0.00202309
multicellular organismal development (BP),regulation of transcription, DNA-dependent (BP),positive regulation of transcription, DNA-dependent (BP),positive regulation of transcription from RNA polymerase II promoter (BP)	11	0.00687616
multicellular organismal development (BP),regulation of transcription, DNA-dependent (BP),pattern specification process (BP)	11	0.000171745
multicellular organismal development (BP),anterior/posterior pattern specification (BP),positive regulation of transcription from RNA polymerase II promoter (BP)	11	0.000171745
multicellular organismal development (BP),negative regulation of apoptotic process (BP)	11	0.00483111
multicellular organismal development (BP),cell differentiation (BP),positive regulation of transcription from RNA polymerase II promoter (BP)	11	0.0185283
multicellular organismal development (BP),positive regulation of transcription from RNA polymerase II promoter (BP),negative regulation of transcription, DNA-dependent (BP)	11	0.00148045
multicellular organismal development (BP),embryonic skeletal system morphogenesis (BP)	11	0.00148045
multicellular organismal development (BP),Wnt receptor signaling pathway (BP)	11	0.0147061
multicellular organismal development (BP),angiogenesis (BP)	11	0.00984043
regulation of transcription, DNA-dependent (BP),regulation of cell proliferation (BP),positive regulation of transcription from RNA polymerase II promoter (BP)	11	0.000573856
regulation of transcription, DNA-dependent (BP),skeletal muscle tissue development (BP)	11	1.79799e-05
transport (BP),ion transport (BP),ion transmembrane transport (BP),chloride transport (BP)	11	0.00984043
signal transduction (BP),positive regulation of GTPase activity (BP)	11	0.0316728
positive regulation of transcription, DNA-dependent (BP),negative regulation of transcription from RNA polymerase II promoter (BP),negative regulation of transcription, DNA-dependent (BP)	11	0.0289013
cell differentiation (BP),angiogenesis (BP)	11	0.00563397
negative regulation of cell proliferation (BP),positive regulation of transcription from RNA polymerase II promoter (BP)	11	0.0344444
negative regulation of cell proliferation (BP),negative regulation of transcription from RNA polymerase II promoter (BP)	11	0.00848351
peptidyl-tyrosine phosphorylation (BP)	11	0.0108042
growth (BP)	11	0.000806339
positive regulation of mesenchymal cell proliferation (BP)	11	0.000866972
canonical Wnt receptor signaling pathway (BP),Wnt receptor signaling pathway (BP)	11	0.00598698
forebrain development (BP)	11	0.0214538
central nervous system development (BP)	11	0.00427261
inner ear development (BP)	11	0.00427261
negative regulation of epithelial cell proliferation (BP)	11	0.00387812
cellular calcium ion homeostasis (BP)	11	0.0233192
metabolic process (BP),phosphorylation (BP)	10	0.00977287
transcription, DNA-dependent (BP),multicellular organismal development (BP),regulation of transcription, DNA-dependent (BP),anterior/posterior pattern specification (BP)	10	0.00570157
transcription, DNA-dependent (BP),regulation of transcription, DNA-dependent (BP),positive regulation of transcription from RNA polymerase II promoter (BP),negative regulation of transcription from RNA polymerase II promoter (BP),negative regulation of transcription, DNA-dependent (BP)	10	0.0406717
transcription, DNA-dependent (BP),regulation of transcription, DNA-dependent (BP),pattern specification process (BP),negative regulation of transcription from RNA polymerase II promoter (BP),regulation of sequence-specific DNA binding transcription factor activity (BP)	10	0.00194691
transcription, DNA-dependent (BP),regulation of transcription, DNA-dependent (BP),negative regulation of transcription from RNA polymerase II promoter (BP),regulation of transcription from RNA polymerase II promoter (BP)	10	0.0350507
multicellular organismal development (BP),regulation of transcription, DNA-dependent (BP),embryonic skeletal system morphogenesis (BP)	10	0.00222222
multicellular organismal development (BP),regulation of transcription, DNA-dependent (BP),regulation of transcription from RNA polymerase II promoter (BP)	10	0.00570157
multicellular organismal development (BP),brain development (BP)	10	0.00447741
multicellular organismal development (BP),positive regulation of transcription, DNA-dependent (BP),negative regulation of transcription, DNA-dependent (BP)	10	0.00318202
multicellular organismal development (BP),cell differentiation (BP),negative regulation of transcription from RNA polymerase II promoter (BP)	10	0.00447741
multicellular organismal development (BP),negative regulation of cell proliferation (BP)	10	0.00663803
multicellular organismal development (BP),canonical Wnt receptor signaling pathway (BP),Wnt receptor signaling pathway (BP)	10	0.00373897
multicellular organismal development (BP),embryonic limb morphogenesis (BP)	10	0.00115557
multicellular organismal development (BP),embryonic skeletal system development (BP)	10	0.000167152
regulation of transcription, DNA-dependent (BP),negative regulation of apoptotic process (BP),positive regulation of transcription from RNA polymerase II promoter (BP)	10	0.0110612
regulation of transcription, DNA-dependent (BP),regulation of transcription from RNA polymerase II promoter (BP),negative regulation of transcription, DNA-dependent (BP)	10	0.0051745
regulation of transcription, DNA-dependent (BP),embryonic limb morphogenesis (BP)	10	0.00119048
regulation of transcription, DNA-dependent (BP),camera-type eye development (BP)	10	0.00104189
regulation of transcription, DNA-dependent (BP),palate development (BP)	10	0.00194691
negative regulation of apoptotic process (BP),positive regulation of transcription, DNA-dependent (BP)	10	0.0406717
negative regulation of apoptotic process (BP),cell differentiation (BP)	10	0.00295351
transport (BP),signal transduction (BP)	10	0.0293609
G-protein coupled receptor signaling pathway (BP),elevation of cytosolic calcium ion concentration (BP)	10	0.00977287
G-protein coupled receptor signaling pathway (BP),neuropeptide signaling pathway (BP)	10	0.032382
signal transduction (BP),positive regulation of transcription from RNA polymerase II promoter (BP)	10	0.0497731
visual learning (BP)	10	0.00318202
ovarian follicle development (BP)	10	0.00360119
positive regulation of cell proliferation (BP),negative regulation of transcription, DNA-dependent (BP)	10	0.00773758
heart morphogenesis (BP)	10	0.00845804
negative regulation of Wnt receptor signaling pathway (BP)	10	0.00243015
positive regulation of smooth muscle cell proliferation (BP)	10	0.0145276
vasculature development (BP)	10	0.00119048
positive regulation of fibroblast proliferation (BP)	10	0.00360119
epithelial cell differentiation (BP)	10	0.00257561
cell-cell signaling (BP)	10	0.032382
male gonad development (BP)	10	0.00570157
positive regulation of epithelial cell proliferation (BP)	10	0.0125424
positive regulation of cell migration (BP),positive regulation of cell proliferation (BP)	9	0.00533156
transcription, DNA-dependent (BP),multicellular organismal development (BP),regulation of transcription, DNA-dependent (BP),pattern specification process (BP)	9	0.00106902
transcription, DNA-dependent (BP),regulation of transcription, DNA-dependent (BP),negative regulation of apoptotic process (BP),positive regulation of transcription from RNA polymerase II promoter (BP)	9	0.0188878
transcription, DNA-dependent (BP),regulation of transcription, DNA-dependent (BP),regulation of cell proliferation (BP),positive regulation of transcription from RNA polymerase II promoter (BP)	9	0.00219753
transcription, DNA-dependent (BP),regulation of transcription, DNA-dependent (BP),positive regulation of transcription from RNA polymerase II promoter (BP),in utero embryonic development (BP)	9	0.0144851
transcription, DNA-dependent (BP),regulation of transcription, DNA-dependent (BP),negative regulation of transcription from RNA polymerase II promoter (BP),chromatin modification (BP)	9	0.00535027
transcription, DNA-dependent (BP),regulation of transcription, DNA-dependent (BP),regulation of transcription from RNA polymerase II promoter (BP),negative regulation of transcription, DNA-dependent (BP)	9	0.00941663
transcription, DNA-dependent (BP),regulation of transcription, DNA-dependent (BP),skeletal muscle tissue development (BP)	9	1.05577e-05
multicellular organismal development (BP),regulation of transcription, DNA-dependent (BP),anterior/posterior pattern specification (BP),positive regulation of transcription from RNA polymerase II promoter (BP)	9	0.00027625
multicellular organismal development (BP),regulation of transcription, DNA-dependent (BP),positive regulation of transcription, DNA-dependent (BP),cell differentiation (BP)	9	0.0149571
multicellular organismal development (BP),regulation of transcription, DNA-dependent (BP),positive regulation of transcription from RNA polymerase II promoter (BP),negative regulation of transcription, DNA-dependent (BP)	9	0.0033745
multicellular organismal development (BP),protein phosphorylation (BP)	9	0.0144851
multicellular organismal development (BP),signal transduction (BP),canonical Wnt receptor signaling pathway (BP)	9	0.00219753
multicellular organismal development (BP),positive regulation of transcription, DNA-dependent (BP),negative regulation of transcription from RNA polymerase II promoter (BP)	9	0.0149571
multicellular organismal development (BP),regulation of cell proliferation (BP)	9	0.00102406
multicellular organismal development (BP),cell differentiation (BP),angiogenesis (BP)	9	0.0149571
multicellular organismal development (BP),positive regulation of transcription from RNA polymerase II promoter (BP),embryonic skeletal system morphogenesis (BP)	9	0.00018421
multicellular organismal development (BP),embryonic digit morphogenesis (BP)	9	0.000602675
multicellular organismal development (BP),regulation of gene expression (BP)	9	0.000602675
multicellular organismal development (BP),neuron migration (BP)	9	0.00404983
multicellular organismal development (BP),cartilage development (BP)	9	0.00276871
regulation of transcription, DNA-dependent (BP),negative regulation of apoptotic process (BP),negative regulation of transcription from RNA polymerase II promoter (BP)	9	0.00833347
regulation of transcription, DNA-dependent (BP),cell differentiation (BP),negative regulation of transcription from RNA polymerase II promoter (BP)	9	0.0227167
regulation of transcription, DNA-dependent (BP),cell differentiation (BP),negative regulation of transcription, DNA-dependent (BP)	9	0.00833347
regulation of transcription, DNA-dependent (BP),positive regulation of transcription from RNA polymerase II promoter (BP),pattern specification process (BP)	9	0.00533156
regulation of transcription, DNA-dependent (BP),cell fate commitment (BP)	9	0.00276871
regulation of transcription, DNA-dependent (BP),embryonic digit morphogenesis (BP)	9	0.00027625
anterior/posterior pattern specification (BP),positive regulation of transcription, DNA-dependent (BP)	9	0.0033745
kidney development (BP),positive regulation of transcription from RNA polymerase II promoter (BP)	9	0.000898183
negative regulation of apoptotic process (BP),positive regulation of transcription from RNA polymerase II promoter (BP),positive regulation of cell proliferation (BP)	9	0.00941663
phosphorylation (BP),protein autophosphorylation (BP),peptidyl-tyrosine phosphorylation (BP)	9	0.00452338
mammary gland development (BP)	9	0.0033745
transport (BP),signal transduction (BP),ion transport (BP),ion transmembrane transport (BP)	9	0.00235734
G-protein coupled receptor signaling pathway (BP),signal transduction (BP),elevation of cytosolic calcium ion concentration (BP)	9	0.0126459
G-protein coupled receptor signaling pathway (BP),signal transduction (BP),neuropeptide signaling pathway (BP)	9	0.045301
signal transduction (BP),positive regulation of transcription, DNA-dependent (BP)	9	0.0144851
positive regulation of transcription, DNA-dependent (BP),regulation of cell proliferation (BP)	9	0.00349018
positive regulation of transcription, DNA-dependent (BP),positive regulation of transcription from RNA polymerase II promoter (BP),positive regulation of cell proliferation (BP)	9	0.045301
positive regulation of transcription, DNA-dependent (BP),positive regulation of transcription from RNA polymerase II promoter (BP),negative regulation of transcription from RNA polymerase II promoter (BP),negative regulation of transcription, DNA-dependent (BP)	9	0.027893
cell differentiation (BP),negative regulation of cell proliferation (BP)	9	0.0126459
cell differentiation (BP),regulation of transcription from RNA polymerase II promoter (BP)	9	0.00941663
negative regulation of cell proliferation (BP),negative regulation of transcription, DNA-dependent (BP)	9	0.0414218
positive regulation of transcription from RNA polymerase II promoter (BP),positive regulation of cell proliferation (BP),negative regulation of transcription from RNA polymerase II promoter (BP)	9	0.0227167
positive regulation of transcription from RNA polymerase II promoter (BP),embryonic digit morphogenesis (BP)	9	0.000721851
positive regulation of transcription from RNA polymerase II promoter (BP),positive regulation of apoptotic process (BP)	9	0.0227167
positive regulation of transcription from RNA polymerase II promoter (BP),embryonic limb morphogenesis (BP)	9	0.00219753
positive regulation of cell proliferation (BP),cell proliferation (BP)	9	0.00190279
positive regulation of cell proliferation (BP),lung development (BP)	9	0.00274148
positive regulation of cell proliferation (BP),angiogenesis (BP)	9	0.00452338
negative regulation of transcription from RNA polymerase II promoter (BP),palate development (BP)	9	0.00219753
skin development (BP)	9	0.00941663
positive regulation of canonical Wnt receptor signaling pathway (BP)	9	0.0110081
cell morphogenesis (BP)	9	0.03545
positive regulation of JUN kinase activity (BP)	9	0.00190279
cell projection organization (BP)	9	0.0380945
eye development (BP)	9	0.00106902
neural crest cell migration (BP)	9	0.00235734
glycolysis (BP)	9	0.00533156
response to glucose stimulus (BP)	9	0.00721397
positive regulation of T cell proliferation (BP)	8	0.0209849
calcium ion transport (BP),cellular calcium ion homeostasis (BP)	8	0.00235162
metabolic process (BP),glycolysis (BP)	8	0.00269469
transcription, DNA-dependent (BP),multicellular organismal development (BP),regulation of transcription, DNA-dependent (BP),positive regulation of transcription, DNA-dependent (BP),cell differentiation (BP)	8	0.0209849
transcription, DNA-dependent (BP),multicellular organismal development (BP),regulation of transcription, DNA-dependent (BP),positive regulation of transcription, DNA-dependent (BP),positive regulation of transcription from RNA polymerase II promoter (BP)	8	0.035028
transcription, DNA-dependent (BP),multicellular organismal development (BP),regulation of transcription, DNA-dependent (BP),positive regulation of transcription from RNA polymerase II promoter (BP),negative regulation of transcription, DNA-dependent (BP)	8	0.00370176
transcription, DNA-dependent (BP),multicellular organismal development (BP),regulation of transcription, DNA-dependent (BP),embryonic skeletal system morphogenesis (BP)	8	0.00370176
transcription, DNA-dependent (BP),multicellular organismal development (BP),regulation of transcription, DNA-dependent (BP),regulation of transcription from RNA polymerase II promoter (BP)	8	0.0108058
transcription, DNA-dependent (BP),regulation of transcription, DNA-dependent (BP),negative regulation of apoptotic process (BP),negative regulation of transcription from RNA polymerase II promoter (BP)	8	0.012184
transcription, DNA-dependent (BP),regulation of transcription, DNA-dependent (BP),negative regulation of apoptotic process (BP),negative regulation of transcription, DNA-dependent (BP)	8	0.0051712
transcription, DNA-dependent (BP),regulation of transcription, DNA-dependent (BP),cell differentiation (BP),negative regulation of transcription from RNA polymerase II promoter (BP)	8	0.035028
transcription, DNA-dependent (BP),regulation of transcription, DNA-dependent (BP),cell differentiation (BP),negative regulation of transcription, DNA-dependent (BP)	8	0.014237
transcription, DNA-dependent (BP),regulation of transcription, DNA-dependent (BP),cell fate commitment (BP)	8	0.00532045
transcription, DNA-dependent (BP),regulation of transcription, DNA-dependent (BP),embryonic limb morphogenesis (BP)	8	0.00217005
transcription, DNA-dependent (BP),regulation of transcription, DNA-dependent (BP),camera-type eye development (BP)	8	0.0034047
transcription, DNA-dependent (BP),regulation of transcription, DNA-dependent (BP),palate development (BP)	8	0.0034047
transcription, DNA-dependent (BP),regulation of transcription, DNA-dependent (BP),blood vessel development (BP)	8	0.00159377
multicellular organismal development (BP),regulation of transcription, DNA-dependent (BP),regulation of cell proliferation (BP)	8	0.000531242
multicellular organismal development (BP),regulation of transcription, DNA-dependent (BP),cell differentiation (BP),negative regulation of transcription from RNA polymerase II promoter (BP)	8	0.0090625
multicellular organismal development (BP),regulation of transcription, DNA-dependent (BP),cell differentiation (BP),negative regulation of transcription, DNA-dependent (BP)	8	0.00235162
multicellular organismal development (BP),regulation of transcription, DNA-dependent (BP),positive regulation of transcription from RNA polymerase II promoter (BP),embryonic skeletal system morphogenesis (BP)	8	0.000714979
multicellular organismal development (BP),anterior/posterior pattern specification (BP),positive regulation of transcription, DNA-dependent (BP)	8	0.000909233
multicellular organismal development (BP),kidney development (BP)	8	0.00217005
multicellular organismal development (BP),negative regulation of apoptotic process (BP),positive regulation of cell proliferation (BP)	8	0.00217005
multicellular organismal development (BP),negative regulation of apoptotic process (BP),negative regulation of transcription from RNA polymerase II promoter (BP)	8	0.00235162
multicellular organismal development (BP),phosphorylation (BP),protein phosphorylation (BP)	8	0.0149538
multicellular organismal development (BP),organ morphogenesis (BP)	8	0.0235409
multicellular organismal development (BP),signal transduction (BP),canonical Wnt receptor signaling pathway (BP),Wnt receptor signaling pathway (BP)	8	0.00235162
multicellular organismal development (BP),positive regulation of transcription, DNA-dependent (BP),canonical Wnt receptor signaling pathway (BP)	8	0.00115783
multicellular organismal development (BP),cell differentiation (BP),negative regulation of cell proliferation (BP)	8	0.00427942
multicellular organismal development (BP),cell differentiation (BP),positive regulation of cell proliferation (BP)	8	0.00427942
multicellular organismal development (BP),cell differentiation (BP),regulation of transcription from RNA polymerase II promoter (BP)	8	0.00370176
multicellular organismal development (BP),positive regulation of transcription from RNA polymerase II promoter (BP),embryonic limb morphogenesis (BP)	8	0.000714979
multicellular organismal development (BP),positive regulation of cell proliferation (BP),negative regulation of transcription from RNA polymerase II promoter (BP)	8	0.0051712
multicellular organismal development (BP),positive regulation of gene expression (BP)	8	0.014237
multicellular organismal development (BP),in utero embryonic development (BP)	8	0.0193995
multicellular organismal development (BP),skeletal muscle tissue development (BP)	8	0.000714979
multicellular organismal development (BP),axon guidance (BP)	8	0.0266959
multicellular organismal development (BP),neural tube closure (BP)	8	0.00235162
multicellular organismal development (BP),palate development (BP)	8	0.0034047
regulation of transcription, DNA-dependent (BP),brain development (BP)	8	0.00532045
regulation of transcription, DNA-dependent (BP),positive regulation of transcription, DNA-dependent (BP),regulation of cell proliferation (BP)	8	0.00269469
regulation of transcription, DNA-dependent (BP),negative regulation of cell proliferation (BP),negative regulation of transcription from RNA polymerase II promoter (BP)	8	0.028168
regulation of transcription, DNA-dependent (BP),positive regulation of cell proliferation (BP),negative regulation of transcription from RNA polymerase II promoter (BP)	8	0.0193995
regulation of transcription, DNA-dependent (BP),negative regulation of transcription from RNA polymerase II promoter (BP),palate development (BP)	8	0.00100357
regulation of transcription, DNA-dependent (BP),embryo development (BP)	8	0.035028
regulation of transcription, DNA-dependent (BP),regulation of gene expression (BP)	8	0.0149538
regulation of transcription, DNA-dependent (BP),neuron migration (BP)	8	0.00370176
hair follicle development (BP)	8	0.0193995
positive regulation of neuron differentiation (BP),positive regulation of transcription from RNA polymerase II promoter (BP)	8	0.00616249
negative regulation of apoptotic process (BP),positive regulation of transcription, DNA-dependent (BP),positive regulation of cell proliferation (BP)	8	0.00848075
negative regulation of apoptotic process (BP),positive regulation of transcription, DNA-dependent (BP),negative regulation of transcription, DNA-dependent (BP)	8	0.00616249
negative regulation of apoptotic process (BP),cell differentiation (BP),positive regulation of transcription from RNA polymerase II promoter (BP)	8	0.0034047
negative regulation of apoptotic process (BP),positive regulation of transcription from RNA polymerase II promoter (BP),negative regulation of transcription from RNA polymerase II promoter (BP)	8	0.014237
negative regulation of apoptotic process (BP),positive regulation of cell proliferation (BP),negative regulation of transcription from RNA polymerase II promoter (BP)	8	0.00235162
negative regulation of apoptotic process (BP),negative regulation of transcription from RNA polymerase II promoter (BP),negative regulation of transcription, DNA-dependent (BP)	8	0.0051712
negative regulation of apoptotic process (BP),in utero embryonic development (BP)	8	0.0380801
phosphorylation (BP),protein autophosphorylation (BP),protein phosphorylation (BP),peptidyl-tyrosine phosphorylation (BP)	8	0.0090625
G-protein coupled receptor signaling pathway (BP),signal transduction (BP),cell surface receptor signaling pathway (BP)	8	0.0490564
signal transduction (BP),cell differentiation (BP)	8	0.0209849
signal transduction (BP),synaptic transmission (BP)	8	0.0490564
signal transduction (BP),negative regulation of transcription from RNA polymerase II promoter (BP)	8	0.0380801
positive regulation of transcription, DNA-dependent (BP),cell differentiation (BP),positive regulation of transcription from RNA polymerase II promoter (BP)	8	0.0490564
positive regulation of transcription, DNA-dependent (BP),cell differentiation (BP),negative regulation of transcription, DNA-dependent (BP)	8	0.00427942
positive regulation of transcription, DNA-dependent (BP),negative regulation of cell proliferation (BP),positive regulation of transcription from RNA polymerase II promoter (BP)	8	0.0417939
positive regulation of transcription, DNA-dependent (BP),regulation of transcription from RNA polymerase II promoter (BP),negative regulation of transcription, DNA-dependent (BP)	8	0.00848075
positive regulation of transcription, DNA-dependent (BP),embryonic digit morphogenesis (BP)	8	0.000714979
positive regulation of transcription, DNA-dependent (BP),blood vessel development (BP)	8	0.000909233
cell differentiation (BP),ossification (BP)	8	0.00269469
positive regulation of transcription from RNA polymerase II promoter (BP),cell fate commitment (BP)	8	0.0051712
positive regulation of transcription from RNA polymerase II promoter (BP),odontogenesis of dentin-containing tooth (BP)	8	0.00370176
positive regulation of transcription from RNA polymerase II promoter (BP),heart development (BP)	8	0.0460853
positive regulation of transcription from RNA polymerase II promoter (BP),skeletal muscle tissue development (BP)	8	0.00031136
positive regulation of transcription from RNA polymerase II promoter (BP),palate development (BP)	8	0.0034047
positive regulation of transcription from RNA polymerase II promoter (BP),cartilage development (BP)	8	0.00370176
positive regulation of cell proliferation (BP),in utero embryonic development (BP)	8	0.0051712
positive regulation of cell proliferation (BP),positive regulation of ERK1 and ERK2 cascade (BP)	8	0.00427942
cellular response to insulin stimulus (BP)	8	0.0173573
negative regulation of transcription from RNA polymerase II promoter (BP),embryonic digit morphogenesis (BP)	8	0.000714979
negative regulation of transcription from RNA polymerase II promoter (BP),embryo development (BP)	8	0.0209849
dorsal/ventral pattern formation (BP)	8	0.0380801
cell maturation (BP)	8	0.0108058
embryonic hindlimb morphogenesis (BP)	8	0.00616249
cell-cell adhesion (BP),cell adhesion (BP)	8	0.0209849
regulation of membrane potential (BP)	8	0.0317625
defense response to virus (BP)	8	0.035028
fibroblast growth factor receptor signaling pathway (BP)	8	0.00616249
positive regulation of endothelial cell proliferation (BP)	8	0.0380801
regulation of blood pressure (BP)	8	0.0380801
neuron projection morphogenesis (BP)	8	0.0108058
positive regulation of B cell proliferation (BP)	8	0.0108058
embryonic forelimb morphogenesis (BP)	8	0.00269469
endoderm development (BP)	8	0.0173573
lung alveolus development (BP)	8	0.00749471
ureteric bud development (BP)	8	0.00370176
positive regulation of cell migration (BP),phosphorylation (BP)	7	0.00726869
positive regulation of cell migration (BP),signal transduction (BP)	7	0.00849201
carbohydrate metabolic process (BP),phosphorylation (BP)	7	0.0167192
transcription, DNA-dependent (BP),multicellular organismal development (BP),regulation of transcription, DNA-dependent (BP),cell differentiation (BP),negative regulation of transcription from RNA polymerase II promoter (BP)	7	0.0141083
transcription, DNA-dependent (BP),multicellular organismal development (BP),regulation of transcription, DNA-dependent (BP),cell differentiation (BP),negative regulation of transcription, DNA-dependent (BP)	7	0.00456106
transcription, DNA-dependent (BP),multicellular organismal development (BP),regulation of transcription, DNA-dependent (BP),positive regulation of transcription from RNA polymerase II promoter (BP),embryonic skeletal system morphogenesis (BP)	7	0.00117937
transcription, DNA-dependent (BP),regulation of transcription, DNA-dependent (BP),brain development (BP)	7	0.00930301
transcription, DNA-dependent (BP),regulation of transcription, DNA-dependent (BP),negative regulation of cell proliferation (BP),negative regulation of transcription from RNA polymerase II promoter (BP)	7	0.0492146
transcription, DNA-dependent (BP),regulation of transcription, DNA-dependent (BP),positive regulation of transcription from RNA polymerase II promoter (BP),pattern specification process (BP)	7	0.0239971
transcription, DNA-dependent (BP),regulation of transcription, DNA-dependent (BP),glucose homeostasis (BP)	7	0.00234044
transcription, DNA-dependent (BP),regulation of transcription, DNA-dependent (BP),positive regulation of cell proliferation (BP),negative regulation of transcription from RNA polymerase II promoter (BP)	7	0.0336679
transcription, DNA-dependent (BP),regulation of transcription, DNA-dependent (BP),positive regulation of cell proliferation (BP),negative regulation of transcription, DNA-dependent (BP)	7	0.0190969
transcription, DNA-dependent (BP),regulation of transcription, DNA-dependent (BP),negative regulation of transcription from RNA polymerase II promoter (BP),palate development (BP)	7	0.00159022
transcription, DNA-dependent (BP),regulation of transcription, DNA-dependent (BP),skeletal system development (BP)	7	0.0167192
transcription, DNA-dependent (BP),regulation of transcription, DNA-dependent (BP),embryonic digit morphogenesis (BP)	7	0.00106542
transcription, DNA-dependent (BP),regulation of transcription, DNA-dependent (BP),embryo development (BP)	7	0.0456996
transcription, DNA-dependent (BP),regulation of transcription, DNA-dependent (BP),regulation of gene expression (BP)	7	0.0210218
transcription, DNA-dependent (BP),regulation of transcription, DNA-dependent (BP),neuron migration (BP)	7	0.00579811
transcription, DNA-dependent (BP),regulation of transcription, DNA-dependent (BP),cartilage development (BP)	7	0.00456106
transcription, DNA-dependent (BP),positive regulation of transcription, DNA-dependent (BP),regulation of cell proliferation (BP)	7	0.00382854
multicellular organismal development (BP),regulation of transcription, DNA-dependent (BP),positive regulation of transcription, DNA-dependent (BP),negative regulation of transcription from RNA polymerase II promoter (BP)	7	0.0239971
multicellular organismal development (BP),regulation of transcription, DNA-dependent (BP),embryonic digit morphogenesis (BP)	7	0.000277869
multicellular organismal development (BP),regulation of transcription, DNA-dependent (BP),regulation of gene expression (BP)	7	0.00159022
multicellular organismal development (BP),regulation of transcription, DNA-dependent (BP),skeletal muscle tissue development (BP)	7	0.000716966
multicellular organismal development (BP),regulation of transcription, DNA-dependent (BP),embryonic limb morphogenesis (BP)	7	0.00382854
multicellular organismal development (BP),anterior/posterior pattern specification (BP),embryonic limb morphogenesis (BP)	7	0.000510808
multicellular organismal development (BP),positive regulation of neuron differentiation (BP)	7	0.0109587
multicellular organismal development (BP),negative regulation of apoptotic process (BP),cell differentiation (BP)	7	0.00849201
multicellular organismal development (BP),negative regulation of apoptotic process (BP),positive regulation of transcription from RNA polymerase II promoter (BP)	7	0.00849201
multicellular organismal development (BP),negative regulation of apoptotic process (BP),negative regulation of transcription, DNA-dependent (BP)	7	0.00241376
multicellular organismal development (BP),positive regulation of transcription, DNA-dependent (BP),cell differentiation (BP),negative regulation of transcription, DNA-dependent (BP)	7	0.00456106
multicellular organismal development (BP),positive regulation of transcription, DNA-dependent (BP),positive regulation of transcription from RNA polymerase II promoter (BP),negative regulation of transcription from RNA polymerase II promoter (BP)	7	0.0275179
multicellular organismal development (BP),positive regulation of transcription, DNA-dependent (BP),positive regulation of cell proliferation (BP)	7	0.0109587
multicellular organismal development (BP),positive regulation of transcription, DNA-dependent (BP),canonical Wnt receptor signaling pathway (BP),Wnt receptor signaling pathway (BP)	7	0.00241376
multicellular organismal development (BP),positive regulation of transcription, DNA-dependent (BP),regulation of transcription from RNA polymerase II promoter (BP)	7	0.00726869
multicellular organismal development (BP),positive regulation of transcription, DNA-dependent (BP),embryonic limb morphogenesis (BP)	7	0.000510808
multicellular organismal development (BP),cell differentiation (BP),negative regulation of transcription from RNA polymerase II promoter (BP),negative regulation of transcription, DNA-dependent (BP)	7	0.00234044
multicellular organismal development (BP),cell differentiation (BP),ossification (BP)	7	0.00382854
multicellular organismal development (BP),positive regulation of transcription from RNA polymerase II promoter (BP),positive regulation of cell proliferation (BP)	7	0.0275179
multicellular organismal development (BP),positive regulation of transcription from RNA polymerase II promoter (BP),negative regulation of transcription from RNA polymerase II promoter (BP),negative regulation of transcription, DNA-dependent (BP)	7	0.00576082
multicellular organismal development (BP),positive regulation of cell proliferation (BP),negative regulation of transcription, DNA-dependent (BP)	7	0.00234044
multicellular organismal development (BP),positive regulation of cell proliferation (BP),angiogenesis (BP)	7	0.00117937
multicellular organismal development (BP),embryonic skeletal system morphogenesis (BP),negative regulation of transcription from RNA polymerase II promoter (BP)	7	0.00159022
multicellular organismal development (BP),lung development (BP)	7	0.00930301
multicellular organismal development (BP),odontogenesis of dentin-containing tooth (BP)	7	0.00315412
multicellular organismal development (BP),regulation of transcription from RNA polymerase II promoter (BP),negative regulation of transcription, DNA-dependent (BP)	7	0.000510808
multicellular organismal development (BP),embryonic digit morphogenesis (BP),embryonic limb morphogenesis (BP)	7	0.000146131
multicellular organismal development (BP),forebrain development (BP)	7	0.00930301
multicellular organismal development (BP),embryo development (BP)	7	0.0141083
multicellular organismal development (BP),negative regulation of Wnt receptor signaling pathway (BP)	7	0.00315412
multicellular organismal development (BP),vasculature development (BP)	7	0.00315412
multicellular organismal development (BP),cell-cell signaling (BP)	7	0.00849201
regulation of transcription, DNA-dependent (BP),anterior/posterior pattern specification (BP),positive regulation of transcription, DNA-dependent (BP)	7	0.00382854
regulation of transcription, DNA-dependent (BP),regulation of cell proliferation (BP),negative regulation of transcription from RNA polymerase II promoter (BP)	7	0.00456106
regulation of transcription, DNA-dependent (BP),positive regulation of transcription from RNA polymerase II promoter (BP),pattern specification process (BP),negative regulation of transcription from RNA polymerase II promoter (BP)	7	0.00849201
regulation of transcription, DNA-dependent (BP),positive regulation of transcription from RNA polymerase II promoter (BP),embryonic limb morphogenesis (BP)	7	0.00241376
regulation of transcription, DNA-dependent (BP),positive regulation of transcription from RNA polymerase II promoter (BP),palate development (BP)	7	0.00241376
regulation of transcription, DNA-dependent (BP),pattern specification process (BP),negative regulation of transcription from RNA polymerase II promoter (BP),embryo development (BP)	7	0.00579811
regulation of transcription, DNA-dependent (BP),odontogenesis of dentin-containing tooth (BP)	7	0.00456106
regulation of transcription, DNA-dependent (BP),forebrain development (BP)	7	0.00930301
anterior/posterior pattern specification (BP),negative regulation of transcription from RNA polymerase II promoter (BP)	7	0.0408908
positive regulation of neuron differentiation (BP),positive regulation of transcription, DNA-dependent (BP)	7	0.00579811
kidney development (BP),positive regulation of transcription from RNA polymerase II promoter (BP),negative regulation of transcription from RNA polymerase II promoter (BP)	7	0.00315412
negative regulation of apoptotic process (BP),positive regulation of transcription from RNA polymerase II promoter (BP),negative regulation of transcription, DNA-dependent (BP)	7	0.0141083
negative regulation of apoptotic process (BP),positive regulation of cell proliferation (BP),negative regulation of transcription, DNA-dependent (BP)	7	0.00302446
negative regulation of apoptotic process (BP),negative regulation of transcription from RNA polymerase II promoter (BP),embryonic digit morphogenesis (BP)	7	0.00117937
negative regulation of apoptotic process (BP),positive regulation of epithelial cell proliferation (BP)	7	0.00234044
phosphorylation (BP),positive regulation of cell proliferation (BP)	7	0.0275179
organ morphogenesis (BP),positive regulation of transcription from RNA polymerase II promoter (BP)	7	0.0456996
transport (BP),ion transport (BP),regulation of membrane potential (BP)	7	0.0210218
G-protein coupled receptor signaling pathway (BP),signal transduction (BP),synaptic transmission (BP)	7	0.0275179
signal transduction (BP),positive regulation of apoptotic process (BP)	7	0.0408908
positive regulation of transcription, DNA-dependent (BP),positive regulation of cell proliferation (BP),negative regulation of transcription from RNA polymerase II promoter (BP)	7	0.0378203
positive regulation of transcription, DNA-dependent (BP),positive regulation of cell proliferation (BP),negative regulation of transcription, DNA-dependent (BP)	7	0.0190969
positive regulation of transcription, DNA-dependent (BP),positive regulation of apoptotic process (BP)	7	0.0210218
positive regulation of transcription, DNA-dependent (BP),negative regulation of canonical Wnt receptor signaling pathway (BP)	7	0.00456106
positive regulation of transcription, DNA-dependent (BP),neural tube closure (BP)	7	0.00117937
sensory perception of sound (BP),inner ear morphogenesis (BP)	7	0.00382854
cell differentiation (BP),positive regulation of cell proliferation (BP),angiogenesis (BP)	7	0.00117937
cell differentiation (BP),positive regulation of gene expression (BP)	7	0.0109587
cell differentiation (BP),cartilage development (BP)	7	0.00579811
positive regulation of transcription from RNA polymerase II promoter (BP),glucose homeostasis (BP)	7	0.00214075
positive regulation of transcription from RNA polymerase II promoter (BP),negative regulation of transcription from RNA polymerase II promoter (BP),embryonic digit morphogenesis (BP)	7	0.00106542
positive regulation of transcription from RNA polymerase II promoter (BP),negative regulation of transcription from RNA polymerase II promoter (BP),palate development (BP)	7	0.00214075
positive regulation of transcription from RNA polymerase II promoter (BP),lung development (BP)	7	0.0296258
positive regulation of transcription from RNA polymerase II promoter (BP),regulation of gene expression (BP)	7	0.0239971
positive regulation of transcription from RNA polymerase II promoter (BP),neural tube closure (BP)	7	0.00234044
positive regulation of transcription from RNA polymerase II promoter (BP),camera-type eye development (BP)	7	0.00576082
positive regulation of transcription from RNA polymerase II promoter (BP),blood vessel development (BP)	7	0.00106542
activation of adenylate cyclase activity by G-protein signaling pathway (BP)	7	0.0239971
adult walking behavior (BP)	7	0.0190969
positive regulation of cAMP biosynthetic process (BP)	7	0.0492146
positive regulation of cell proliferation (BP),positive regulation of protein phosphorylation (BP)	7	0.0141083
positive regulation of cell proliferation (BP),negative regulation of transcription from RNA polymerase II promoter (BP),negative regulation of transcription, DNA-dependent (BP)	7	0.0109587
positive regulation of cell proliferation (BP),positive regulation of mesenchymal cell proliferation (BP)	7	0.00234044
positive regulation of cell proliferation (BP),positive regulation of fibroblast proliferation (BP)	7	0.00315412
positive regulation of cell proliferation (BP),positive regulation of epithelial cell proliferation (BP)	7	0.0167192
negative regulation of transcription from RNA polymerase II promoter (BP),lung development (BP)	7	0.0109587
negative regulation of transcription from RNA polymerase II promoter (BP),forebrain development (BP)	7	0.00576082
negative regulation of transcription from RNA polymerase II promoter (BP),embryonic limb morphogenesis (BP)	7	0.00382854
negative regulation of transcription from RNA polymerase II promoter (BP),camera-type eye development (BP)	7	0.00234044
anterior/posterior axis specification (BP)	7	0.00214075
thymus development (BP)	7	0.0167192
cell adhesion (BP),integrin-mediated signaling pathway (BP)	7	0.0296258
hair follicle morphogenesis (BP)	7	0.00726869
tissue development (BP)	7	0.0141083
induction of apoptosis (BP),activation of cysteine-type endopeptidase activity involved in apoptotic process (BP)	7	0.0141083
regulation of cell growth (BP)	7	0.0275179
sperm motility (BP)	7	0.0167192
negative regulation of BMP signaling pathway (BP)	7	0.00930301
vascular endothelial growth factor receptor signaling pathway (BP)	7	0.00382854
response to wounding (BP)	7	0.0109587
response to calcium ion (BP)	7	0.0296258
positive regulation of signal transduction (BP)	7	0.0408908
branching morphogenesis of a tube (BP)	7	0.0167192
neuromuscular process controlling balance (BP)	7	0.0456996
positive regulation of cell differentiation (BP)	7	0.0239971
positive regulation of peptidyl-serine phosphorylation (BP)	7	0.0456996
JNK cascade (BP)	7	0.0141083
positive regulation of MAP kinase activity (BP)	7	0.0336679
outflow tract morphogenesis (BP)	7	0.0141083
neural tube development (BP)	7	0.0109587
chondrocyte differentiation (BP)	7	0.00576082
osteoblast differentiation (BP)	7	0.0378203
blood vessel remodeling (BP)	7	0.0131373
positive regulation of vasoconstriction (BP)	7	0.00726869
embryonic cranial skeleton morphogenesis (BP)	7	0.00579811
face morphogenesis (BP)	7	0.0131373
phagocytosis (BP)	6	0.0382341
cell migration (BP),positive regulation of cell proliferation (BP)	6	0.00787738
calcium ion transport (BP),transport (BP),ion transport (BP),cellular calcium ion homeostasis (BP)	6	0.0035846
positive regulation of cell migration (BP),phosphorylation (BP),protein autophosphorylation (BP)	6	0.0035846
positive regulation of cell migration (BP),phosphorylation (BP),protein phosphorylation (BP)	6	0.0146318
protein localization to nucleus (BP)	6	0.00970941
transcription, DNA-dependent (BP),multicellular organismal development (BP),regulation of transcription, DNA-dependent (BP),anterior/posterior pattern specification (BP),positive regulation of transcription from RNA polymerase II promoter (BP)	6	0.0035846
transcription, DNA-dependent (BP),multicellular organismal development (BP),regulation of transcription, DNA-dependent (BP),positive regulation of transcription, DNA-dependent (BP),negative regulation of transcription from RNA polymerase II promoter (BP)	6	0.0382341
transcription, DNA-dependent (BP),multicellular organismal development (BP),regulation of transcription, DNA-dependent (BP),regulation of cell proliferation (BP)	6	0.00231517
transcription, DNA-dependent (BP),multicellular organismal development (BP),regulation of transcription, DNA-dependent (BP),regulation of gene expression (BP)	6	0.00323485
transcription, DNA-dependent (BP),regulation of transcription, DNA-dependent (BP),negative regulation of apoptotic process (BP),cell differentiation (BP)	6	0.00440214
transcription, DNA-dependent (BP),regulation of transcription, DNA-dependent (BP),negative regulation of apoptotic process (BP),negative regulation of transcription from RNA polymerase II promoter (BP),negative regulation of transcription, DNA-dependent (BP)	6	0.00970941
transcription, DNA-dependent (BP),regulation of transcription, DNA-dependent (BP),organ morphogenesis (BP)	6	0.0272253
transcription, DNA-dependent (BP),regulation of transcription, DNA-dependent (BP),positive regulation of transcription, DNA-dependent (BP),regulation of cell proliferation (BP)	6	0.00970941
transcription, DNA-dependent (BP),regulation of transcription, DNA-dependent (BP),regulation of cell proliferation (BP),negative regulation of transcription from RNA polymerase II promoter (BP)	6	0.00970941
transcription, DNA-dependent (BP),regulation of transcription, DNA-dependent (BP),positive regulation of transcription from RNA polymerase II promoter (BP),glucose homeostasis (BP)	6	0.00246849
transcription, DNA-dependent (BP),regulation of transcription, DNA-dependent (BP),positive regulation of transcription from RNA polymerase II promoter (BP),pattern specification process (BP),negative regulation of transcription from RNA polymerase II promoter (BP)	6	0.0208236
transcription, DNA-dependent (BP),regulation of transcription, DNA-dependent (BP),positive regulation of transcription from RNA polymerase II promoter (BP),negative regulation of transcription from RNA polymerase II promoter (BP),regulation of sequence-specific DNA binding transcription factor activity (BP)	6	0.0146318
transcription, DNA-dependent (BP),regulation of transcription, DNA-dependent (BP),positive regulation of transcription from RNA polymerase II promoter (BP),chromatin modification (BP)	6	0.0107003
transcription, DNA-dependent (BP),regulation of transcription, DNA-dependent (BP),pattern specification process (BP),negative regulation of transcription from RNA polymerase II promoter (BP),embryo development (BP),regulation of sequence-specific DNA binding transcription factor activity (BP)	6	0.0131321
transcription, DNA-dependent (BP),regulation of transcription, DNA-dependent (BP),negative regulation of transcription from RNA polymerase II promoter (BP),regulation of transcription from RNA polymerase II promoter (BP),negative regulation of transcription, DNA-dependent (BP)	6	0.0298671
transcription, DNA-dependent (BP),regulation of transcription, DNA-dependent (BP),negative regulation of sequence-specific DNA binding transcription factor activity (BP)	6	0.0208236
transcription, DNA-dependent (BP),regulation of transcription, DNA-dependent (BP),anti-apoptosis (BP)	6	0.00576784
multicellular organismal development (BP),regulation of transcription, DNA-dependent (BP),anterior/posterior pattern specification (BP),positive regulation of transcription, DNA-dependent (BP)	6	0.00112548
multicellular organismal development (BP),regulation of transcription, DNA-dependent (BP),anterior/posterior pattern specification (BP),embryonic limb morphogenesis (BP)	6	0.00112548
multicellular organismal development (BP),regulation of transcription, DNA-dependent (BP),negative regulation of apoptotic process (BP),negative regulation of transcription from RNA polymerase II promoter (BP)	6	0.00246849
multicellular organismal development (BP),regulation of transcription, DNA-dependent (BP),positive regulation of transcription, DNA-dependent (BP),negative regulation of transcription, DNA-dependent (BP)	6	0.0208236
multicellular organismal development (BP),regulation of transcription, DNA-dependent (BP),regulation of cell proliferation (BP),positive regulation of transcription from RNA polymerase II promoter (BP)	6	0.00181461
multicellular organismal development (BP),regulation of transcription, DNA-dependent (BP),cell differentiation (BP),regulation of transcription from RNA polymerase II promoter (BP)	6	0.0131321
multicellular organismal development (BP),regulation of transcription, DNA-dependent (BP),negative regulation of cell proliferation (BP)	6	0.0131321
multicellular organismal development (BP),regulation of transcription, DNA-dependent (BP),positive regulation of transcription from RNA polymerase II promoter (BP),pattern specification process (BP)	6	0.00246849
multicellular organismal development (BP),regulation of transcription, DNA-dependent (BP),positive regulation of transcription from RNA polymerase II promoter (BP),embryonic limb morphogenesis (BP)	6	0.00181461
multicellular organismal development (BP),regulation of transcription, DNA-dependent (BP),embryonic skeletal system morphogenesis (BP),negative regulation of transcription from RNA polymerase II promoter (BP)	6	0.00231517
multicellular organismal development (BP),regulation of transcription, DNA-dependent (BP),neuron migration (BP)	6	0.0035846
multicellular organismal development (BP),regulation of transcription, DNA-dependent (BP),embryonic skeletal system development (BP)	6	0.0035846
multicellular organismal development (BP),regulation of transcription, DNA-dependent (BP),palate development (BP)	6	0.00246849
multicellular organismal development (BP),anterior/posterior pattern specification (BP),positive regulation of transcription from RNA polymerase II promoter (BP),embryonic limb morphogenesis (BP)	6	0.000133571
multicellular organismal development (BP),anterior/posterior pattern specification (BP),negative regulation of transcription from RNA polymerase II promoter (BP)	6	0.0272253
multicellular organismal development (BP),anterior/posterior pattern specification (BP),canonical Wnt receptor signaling pathway (BP)	6	0.00616127
multicellular organismal development (BP),positive regulation of neuron differentiation (BP),positive regulation of transcription from RNA polymerase II promoter (BP)	6	0.00970941
multicellular organismal development (BP),kidney development (BP),positive regulation of transcription from RNA polymerase II promoter (BP)	6	0.00181461
multicellular organismal development (BP),negative regulation of apoptotic process (BP),positive regulation of transcription from RNA polymerase II promoter (BP),negative regulation of transcription from RNA polymerase II promoter (BP)	6	0.0035846
multicellular organismal development (BP),negative regulation of apoptotic process (BP),negative regulation of transcription from RNA polymerase II promoter (BP),negative regulation of transcription, DNA-dependent (BP)	6	0.00323485
multicellular organismal development (BP),signal transduction (BP),positive regulation of transcription, DNA-dependent (BP),canonical Wnt receptor signaling pathway (BP)	6	0.00246849
multicellular organismal development (BP),signal transduction (BP),positive regulation of cell proliferation (BP)	6	0.0035846
multicellular organismal development (BP),positive regulation of transcription, DNA-dependent (BP),embryonic digit morphogenesis (BP)	6	0.000711466
multicellular organismal development (BP),positive regulation of transcription, DNA-dependent (BP),neural tube closure (BP)	6	0.000711466
multicellular organismal development (BP),cell differentiation (BP),cartilage development (BP)	6	0.00576784
multicellular organismal development (BP),negative regulation of cell proliferation (BP),negative regulation of transcription from RNA polymerase II promoter (BP)	6	0.0035846
multicellular organismal development (BP),positive regulation of transcription from RNA polymerase II promoter (BP),positive regulation of cell proliferation (BP),negative regulation of transcription from RNA polymerase II promoter (BP)	6	0.0146318
multicellular organismal development (BP),positive regulation of transcription from RNA polymerase II promoter (BP),embryonic skeletal system morphogenesis (BP),negative regulation of transcription from RNA polymerase II promoter (BP)	6	0.00112548
multicellular organismal development (BP),positive regulation of transcription from RNA polymerase II promoter (BP),embryonic digit morphogenesis (BP),embryonic limb morphogenesis (BP)	6	0.000133571
multicellular organismal development (BP),positive regulation of transcription from RNA polymerase II promoter (BP),regulation of gene expression (BP)	6	0.00246849
multicellular organismal development (BP),positive regulation of transcription from RNA polymerase II promoter (BP),cartilage development (BP)	6	0.00576784
multicellular organismal development (BP),cell fate commitment (BP)	6	0.0208236
multicellular organismal development (BP),positive regulation of cell proliferation (BP),negative regulation of transcription from RNA polymerase II promoter (BP),negative regulation of transcription, DNA-dependent (BP)	6	0.00231517
multicellular organismal development (BP),positive regulation of cell proliferation (BP),lung development (BP)	6	0.00181461
multicellular organismal development (BP),positive regulation of protein phosphorylation (BP)	6	0.00616127
multicellular organismal development (BP),negative regulation of transcription from RNA polymerase II promoter (BP),regulation of gene expression (BP)	6	0.00181461
multicellular organismal development (BP),negative regulation of transcription from RNA polymerase II promoter (BP),palate development (BP)	6	0.0035846
multicellular organismal development (BP),dorsal/ventral pattern formation (BP)	6	0.0131321
multicellular organismal development (BP),positive regulation of mesenchymal cell proliferation (BP)	6	0.00246849
multicellular organismal development (BP),skeletal system development (BP)	6	0.0146318
multicellular organismal development (BP),dorsal/ventral axis specification (BP)	6	0.00181461
multicellular organismal development (BP),positive regulation of sequence-specific DNA binding transcription factor activity (BP)	6	0.0176698
multicellular organismal development (BP),negative regulation of canonical Wnt receptor signaling pathway (BP)	6	0.0176698
multicellular organismal development (BP),camera-type eye development (BP)	6	0.0176698
multicellular organismal development (BP),positive regulation of canonical Wnt receptor signaling pathway (BP)	6	0.00616127
multicellular organismal development (BP),transcription from RNA polymerase II promoter (BP)	6	0.00440214
multicellular organismal development (BP),embryonic forelimb morphogenesis (BP)	6	0.00246849
multicellular organismal development (BP),positive regulation of JUN kinase activity (BP)	6	0.000133571
multicellular organismal development (BP),blood vessel development (BP)	6	0.00323485
multicellular organismal development (BP),positive regulation of epithelial cell proliferation (BP)	6	0.00246849
multicellular organismal development (BP),embryonic cranial skeleton morphogenesis (BP)	6	0.00231517
regulation of transcription, DNA-dependent (BP),kidney development (BP)	6	0.0272253
regulation of transcription, DNA-dependent (BP),negative regulation of apoptotic process (BP),positive regulation of transcription from RNA polymerase II promoter (BP),negative regulation of transcription from RNA polymerase II promoter (BP)	6	0.0208236
regulation of transcription, DNA-dependent (BP),negative regulation of apoptotic process (BP),positive regulation of cell proliferation (BP)	6	0.0474781
regulation of transcription, DNA-dependent (BP),positive regulation of transcription, DNA-dependent (BP),regulation of cell proliferation (BP),positive regulation of transcription from RNA polymerase II promoter (BP)	6	0.00970941
regulation of transcription, DNA-dependent (BP),positive regulation of transcription, DNA-dependent (BP),pattern specification process (BP)	6	0.0298671
regulation of transcription, DNA-dependent (BP),positive regulation of transcription, DNA-dependent (BP),regulation of transcription from RNA polymerase II promoter (BP),negative regulation of transcription, DNA-dependent (BP)	6	0.0272253
regulation of transcription, DNA-dependent (BP),positive regulation of transcription from RNA polymerase II promoter (BP),cell fate commitment (BP)	6	0.0131321
regulation of transcription, DNA-dependent (BP),positive regulation of transcription from RNA polymerase II promoter (BP),positive regulation of cell proliferation (BP),negative regulation of transcription from RNA polymerase II promoter (BP)	6	0.0474781
regulation of transcription, DNA-dependent (BP),positive regulation of transcription from RNA polymerase II promoter (BP),negative regulation of transcription from RNA polymerase II promoter (BP),palate development (BP)	6	0.00118113
regulation of transcription, DNA-dependent (BP),positive regulation of transcription from RNA polymerase II promoter (BP),odontogenesis of dentin-containing tooth (BP)	6	0.00787738
regulation of transcription, DNA-dependent (BP),positive regulation of transcription from RNA polymerase II promoter (BP),embryonic digit morphogenesis (BP)	6	0.00231517
regulation of transcription, DNA-dependent (BP),positive regulation of transcription from RNA polymerase II promoter (BP),regulation of gene expression (BP)	6	0.0146318
regulation of transcription, DNA-dependent (BP),positive regulation of transcription from RNA polymerase II promoter (BP),skeletal muscle tissue development (BP)	6	0.00181461
regulation of transcription, DNA-dependent (BP),positive regulation of transcription from RNA polymerase II promoter (BP),camera-type eye development (BP)	6	0.00787738
regulation of transcription, DNA-dependent (BP),negative regulation of transcription from RNA polymerase II promoter (BP),camera-type eye development (BP)	6	0.00576784
regulation of transcription, DNA-dependent (BP),dorsal/ventral pattern formation (BP)	6	0.0107003
regulation of transcription, DNA-dependent (BP),proximal/distal pattern formation (BP)	6	0.00576784
regulation of transcription, DNA-dependent (BP),axon guidance (BP)	6	0.0208236
regulation of transcription, DNA-dependent (BP),embryonic forelimb morphogenesis (BP)	6	0.00323485
regulation of transcription, DNA-dependent (BP),neural crest cell migration (BP)	6	0.0035846
positive regulation of neuron differentiation (BP),negative regulation of transcription from RNA polymerase II promoter (BP)	6	0.00616127
kidney development (BP),positive regulation of transcription, DNA-dependent (BP)	6	0.0131321
kidney development (BP),ureteric bud development (BP)	6	0.00118113
negative regulation of apoptotic process (BP),signal transduction (BP),positive regulation of cell proliferation (BP)	6	0.0272253
negative regulation of apoptotic process (BP),positive regulation of transcription, DNA-dependent (BP),positive regulation of transcription from RNA polymerase II promoter (BP),positive regulation of cell proliferation (BP)	6	0.0231307
negative regulation of apoptotic process (BP),positive regulation of transcription, DNA-dependent (BP),positive regulation of cell proliferation (BP),negative regulation of transcription, DNA-dependent (BP)	6	0.00440214
negative regulation of apoptotic process (BP),cell differentiation (BP),positive regulation of cell proliferation (BP)	6	0.00970941
negative regulation of apoptotic process (BP),cell differentiation (BP),negative regulation of transcription from RNA polymerase II promoter (BP)	6	0.00323485
negative regulation of apoptotic process (BP),cell differentiation (BP),negative regulation of transcription, DNA-dependent (BP)	6	0.00323485
negative regulation of apoptotic process (BP),positive regulation of transcription from RNA polymerase II promoter (BP),negative regulation of transcription from RNA polymerase II promoter (BP),embryonic digit morphogenesis (BP)	6	0.00181461
negative regulation of apoptotic process (BP),positive regulation of cell proliferation (BP),positive regulation of apoptotic process (BP)	6	0.00440214
negative regulation of apoptotic process (BP),cell proliferation (BP)	6	0.00787738
negative regulation of apoptotic process (BP),angiogenesis (BP)	6	0.0107003
negative regulation of apoptotic process (BP),digestive tract morphogenesis (BP)	6	0.00112548
phosphorylation (BP),protein autophosphorylation (BP),transmembrane receptor protein tyrosine kinase signaling pathway (BP),protein phosphorylation (BP)	6	0.0208236
phosphorylation (BP),protein autophosphorylation (BP),positive regulation of cell proliferation (BP)	6	0.0107003
immune response (BP),positive regulation of transcription from RNA polymerase II promoter (BP)	6	0.0131321
brain development (BP),regulation of transcription from RNA polymerase II promoter (BP)	6	0.00440214
phosphatidylinositol-mediated signaling (BP)	6	0.0107003
organ morphogenesis (BP),positive regulation of cell proliferation (BP)	6	0.00970941
transport (BP),L-amino acid transport (BP)	6	0.00440214
G-protein coupled receptor signaling pathway (BP),signal transduction (BP),activation of adenylate cyclase activity by G-protein signaling pathway (BP)	6	0.0272253
G-protein coupled receptor signaling pathway (BP),signal transduction (BP),synaptic transmission (BP),neuropeptide signaling pathway (BP)	6	0.0146318
G-protein coupled receptor signaling pathway (BP),signal transduction (BP),G-protein signaling, coupled to cAMP nucleotide second messenger (BP)	6	0.0131321
signal transduction (BP),regulation of cell proliferation (BP)	6	0.0176698
signal transduction (BP),positive regulation of transcription from RNA polymerase II promoter (BP),negative regulation of transcription from RNA polymerase II promoter (BP)	6	0.0146318
signal transduction (BP),positive regulation of protein phosphorylation (BP)	6	0.0272253
signal transduction (BP),negative regulation of canonical Wnt receptor signaling pathway (BP)	6	0.0035846
signal transduction (BP),positive regulation of JUN kinase activity (BP)	6	0.00231517
positive regulation of cysteine-type endopeptidase activity involved in apoptotic process (BP)	6	0.0272253
positive regulation of transcription, DNA-dependent (BP),cell differentiation (BP),positive regulation of cell proliferation (BP)	6	0.0107003
positive regulation of transcription, DNA-dependent (BP),negative regulation of cell proliferation (BP),negative regulation of transcription from RNA polymerase II promoter (BP)	6	0.0382341
positive regulation of transcription, DNA-dependent (BP),positive regulation of transcription from RNA polymerase II promoter (BP),positive regulation of cell proliferation (BP),negative regulation of transcription from RNA polymerase II promoter (BP)	6	0.0474781
positive regulation of transcription, DNA-dependent (BP),positive regulation of transcription from RNA polymerase II promoter (BP),embryonic digit morphogenesis (BP)	6	0.00323485
positive regulation of transcription, DNA-dependent (BP),cell fate commitment (BP)	6	0.0131321
positive regulation of transcription, DNA-dependent (BP),positive regulation of protein phosphorylation (BP)	6	0.00970941
positive regulation of transcription, DNA-dependent (BP),negative regulation of transcription from RNA polymerase II promoter (BP),embryonic digit morphogenesis (BP)	6	0.00118113
positive regulation of transcription, DNA-dependent (BP),forebrain development (BP)	6	0.00576784
positive regulation of transcription, DNA-dependent (BP),embryo development (BP)	6	0.0231307
positive regulation of transcription, DNA-dependent (BP),regulation of gene expression (BP)	6	0.043532
positive regulation of transcription, DNA-dependent (BP),axon guidance (BP)	6	0.00576784
positive regulation of transcription, DNA-dependent (BP),vasculature development (BP)	6	0.00231517
positive regulation of transcription, DNA-dependent (BP),cell-cell signaling (BP)	6	0.00576784
positive regulation of transcription, DNA-dependent (BP),palate development (BP)	6	0.0131321
regulation of cell proliferation (BP),positive regulation of cell proliferation (BP)	6	0.0208236
cell differentiation (BP),positive regulation of transcription from RNA polymerase II promoter (BP),positive regulation of cell proliferation (BP)	6	0.0131321
cell differentiation (BP),positive regulation of transcription from RNA polymerase II promoter (BP),negative regulation of transcription from RNA polymerase II promoter (BP)	6	0.0474781
cell differentiation (BP),positive regulation of transcription from RNA polymerase II promoter (BP),negative regulation of transcription, DNA-dependent (BP)	6	0.0272253
cell differentiation (BP),positive regulation of epithelial cell proliferation (BP)	6	0.00440214
negative regulation of cell proliferation (BP),negative regulation of transcription from RNA polymerase II promoter (BP),negative regulation of transcription, DNA-dependent (BP)	6	0.043532
positive regulation of transcription from RNA polymerase II promoter (BP),positive regulation of cell proliferation (BP),negative regulation of transcription, DNA-dependent (BP)	6	0.0474781
positive regulation of transcription from RNA polymerase II promoter (BP),negative regulation of transcription from RNA polymerase II promoter (BP),lung development (BP)	6	0.0131321
positive regulation of transcription from RNA polymerase II promoter (BP),negative regulation of transcription from RNA polymerase II promoter (BP),heart development (BP)	6	0.043532
positive regulation of transcription from RNA polymerase II promoter (BP),negative regulation of transcription from RNA polymerase II promoter (BP),embryonic limb morphogenesis (BP)	6	0.0035846
positive regulation of transcription from RNA polymerase II promoter (BP),negative regulation of transcription from RNA polymerase II promoter (BP),neural tube closure (BP)	6	0.00181461
positive regulation of transcription from RNA polymerase II promoter (BP),negative regulation of transcription from RNA polymerase II promoter (BP),ureteric bud development (BP)	6	0.00323485
positive regulation of transcription from RNA polymerase II promoter (BP),forebrain development (BP)	6	0.0131321
positive regulation of transcription from RNA polymerase II promoter (BP),embryonic hindlimb morphogenesis (BP)	6	0.00970941
positive regulation of transcription from RNA polymerase II promoter (BP),embryo development (BP)	6	0.0231307
positive regulation of transcription from RNA polymerase II promoter (BP),inflammatory response (BP)	6	0.0342619
positive regulation of transcription from RNA polymerase II promoter (BP),angiogenesis (BP)	6	0.0176698
positive regulation of transcription from RNA polymerase II promoter (BP),embryonic limb morphogenesis (BP),neural tube closure (BP)	6	0.000133571
positive regulation of transcription from RNA polymerase II promoter (BP),axon guidance (BP)	6	0.0131321
positive regulation of transcription from RNA polymerase II promoter (BP),neuron migration (BP)	6	0.00576784
positive regulation of transcription from RNA polymerase II promoter (BP),ossification (BP)	6	0.0131321
positive regulation of transcription from RNA polymerase II promoter (BP),embryonic forelimb morphogenesis (BP)	6	0.00246849
endocrine pancreas development (BP)	6	0.0107003
cell fate commitment (BP),negative regulation of transcription, DNA-dependent (BP)	6	0.00246849
oxidation-reduction process (BP),response to oxidative stress (BP)	6	0.0474781
positive regulation of cell proliferation (BP),peptidyl-tyrosine phosphorylation (BP)	6	0.0107003
positive regulation of cell proliferation (BP),anti-apoptosis (BP)	6	0.00246849
positive regulation of cell proliferation (BP),fibroblast growth factor receptor signaling pathway (BP)	6	0.00616127
positive regulation of cell proliferation (BP),positive regulation of cell division (BP)	6	0.0208236
positive regulation of cell proliferation (BP),male gonad development (BP)	6	0.00118113
positive regulation of nitric oxide biosynthetic process (BP)	6	0.0208236
positive regulation of phosphorylation (BP)	6	0.0272253
negative regulation of transcription from RNA polymerase II promoter (BP),tissue development (BP)	6	0.0107003
negative regulation of transcription from RNA polymerase II promoter (BP),negative regulation of canonical Wnt receptor signaling pathway (BP)	6	0.00970941
negative regulation of transcription from RNA polymerase II promoter (BP),blood vessel development (BP)	6	0.00576784
negative regulation of transcription from RNA polymerase II promoter (BP),cartilage development (BP)	6	0.0107003
negative regulation of MAP kinase activity (BP)	6	0.0474781
lung development (BP),positive regulation of mesenchymal cell proliferation (BP)	6	0.00246849
lung development (BP),positive regulation of epithelial cell proliferation (BP)	6	0.00323485
regulation of transcription from RNA polymerase II promoter (BP),Wnt receptor signaling pathway (BP)	6	0.0208236
cell fate specification (BP)	6	0.00787738
negative regulation of transcription, DNA-dependent (BP),negative regulation of canonical Wnt receptor signaling pathway (BP)	6	0.00787738
Wnt receptor signaling pathway (BP),negative regulation of canonical Wnt receptor signaling pathway (BP)	6	0.0208236
limb development (BP)	6	0.00576784
anti-apoptosis (BP),blood vessel development (BP)	6	0.000711466
spermatogenesis (BP),spermatid development (BP)	6	0.00970941
spermatogenesis (BP),meiosis (BP)	6	0.0131321
cellular response to oxidative stress (BP)	6	0.00787738
leukocyte migration (BP)	6	0.00246849
response to insulin stimulus (BP)	6	0.0382341
negative regulation of fat cell differentiation (BP)	6	0.0231307
positive regulation of tumor necrosis factor production (BP)	6	0.0382341
negative regulation of insulin secretion (BP)	6	0.0298671
glutathione metabolic process (BP)	6	0.0382341
triglyceride metabolic process (BP)	6	0.0474781
regulation of organ growth (BP)	6	0.00112548
regulation of inflammatory response (BP)	6	0.0208236
limb morphogenesis (BP)	6	0.0146318
carbohydrate phosphorylation (BP)	6	0.00440214
positive regulation of neuroblast proliferation (BP)	6	0.00576784
cell migration (BP),positive regulation of cell migration (BP)	5	0.0146071
cell migration (BP),multicellular organismal development (BP)	5	0.0440466
cell migration (BP),positive regulation of cell proliferation (BP),lung development (BP)	5	0.00185938
positive regulation of cell migration (BP),multicellular organismal development (BP),positive regulation of cell proliferation (BP)	5	0.00223668
positive regulation of cell migration (BP),phosphorylation (BP),protein autophosphorylation (BP),protein phosphorylation (BP)	5	0.00903703
positive regulation of cell migration (BP),phosphorylation (BP),protein autophosphorylation (BP),positive regulation of cell proliferation (BP)	5	0.00348271
positive regulation of cell migration (BP),phosphorylation (BP),protein autophosphorylation (BP),peptidyl-tyrosine phosphorylation (BP)	5	0.00767543
positive regulation of cell migration (BP),transmembrane receptor protein tyrosine kinase signaling pathway (BP)	5	0.00767543
positive regulation of cell migration (BP),positive regulation of cell proliferation (BP),positive regulation of ERK1 and ERK2 cascade (BP)	5	0.00254501
positive regulation of cell migration (BP),positive regulation of mesenchymal cell proliferation (BP)	5	0.00185938
positive regulation of cell migration (BP),positive regulation of MAP kinase activity (BP)	5	0.00223668
carbohydrate metabolic process (BP),phosphorylation (BP),carbohydrate phosphorylation (BP)	5	0.00254501
response to drug (BP),signal transduction (BP)	5	0.0172827
response to drug (BP),positive regulation of transcription, DNA-dependent (BP)	5	0.00903703
regulation of apoptotic process (BP),apoptotic process (BP),positive regulation of apoptotic process (BP)	5	0.0379592
regulation of apoptotic process (BP),regulation of cell proliferation (BP)	5	0.00767543
regulation of apoptotic process (BP),positive regulation of cell proliferation (BP)	5	0.0290165
muscle organ development (BP),multicellular organismal development (BP),cell differentiation (BP)	5	0.0242971
transcription, DNA-dependent (BP),multicellular organismal development (BP),regulation of transcription, DNA-dependent (BP),anterior/posterior pattern specification (BP),embryonic skeletal system morphogenesis (BP)	5	0.0290165
transcription, DNA-dependent (BP),multicellular organismal development (BP),regulation of transcription, DNA-dependent (BP),negative regulation of apoptotic process (BP),negative regulation of transcription from RNA polymerase II promoter (BP)	5	0.00555058
transcription, DNA-dependent (BP),multicellular organismal development (BP),regulation of transcription, DNA-dependent (BP),positive regulation of transcription, DNA-dependent (BP),negative regulation of transcription, DNA-dependent (BP)	5	0.0379592
transcription, DNA-dependent (BP),multicellular organismal development (BP),regulation of transcription, DNA-dependent (BP),cell differentiation (BP),negative regulation of cell proliferation (BP)	5	0.00223668
transcription, DNA-dependent (BP),multicellular organismal development (BP),regulation of transcription, DNA-dependent (BP),cell differentiation (BP),negative regulation of transcription from RNA polymerase II promoter (BP),negative regulation of transcription, DNA-dependent (BP)	5	0.011564
transcription, DNA-dependent (BP),multicellular organismal development (BP),regulation of transcription, DNA-dependent (BP),positive regulation of transcription from RNA polymerase II promoter (BP),embryonic skeletal system morphogenesis (BP),negative regulation of transcription from RNA polymerase II promoter (BP)	5	0.00254501
transcription, DNA-dependent (BP),multicellular organismal development (BP),regulation of transcription, DNA-dependent (BP),positive regulation of transcription from RNA polymerase II promoter (BP),negative regulation of transcription from RNA polymerase II promoter (BP),negative regulation of transcription, DNA-dependent (BP)	5	0.0242971
transcription, DNA-dependent (BP),multicellular organismal development (BP),regulation of transcription, DNA-dependent (BP),skeletal system development (BP)	5	0.0172827
transcription, DNA-dependent (BP),multicellular organismal development (BP),regulation of transcription, DNA-dependent (BP),embryonic digit morphogenesis (BP)	5	0.00254501
transcription, DNA-dependent (BP),multicellular organismal development (BP),regulation of transcription, DNA-dependent (BP),skeletal muscle tissue development (BP)	5	0.000962489
transcription, DNA-dependent (BP),multicellular organismal development (BP),regulation of transcription, DNA-dependent (BP),embryonic limb morphogenesis (BP)	5	0.00903703
transcription, DNA-dependent (BP),multicellular organismal development (BP),regulation of transcription, DNA-dependent (BP),neuron migration (BP)	5	0.00767543
transcription, DNA-dependent (BP),multicellular organismal development (BP),regulation of transcription, DNA-dependent (BP),transcription from RNA polymerase II promoter (BP)	5	0.00555058
transcription, DNA-dependent (BP),regulation of transcription, DNA-dependent (BP),anterior/posterior pattern specification (BP),positive regulation of transcription, DNA-dependent (BP)	5	0.0172827
transcription, DNA-dependent (BP),regulation of transcription, DNA-dependent (BP),kidney development (BP)	5	0.0440466
transcription, DNA-dependent (BP),regulation of transcription, DNA-dependent (BP),negative regulation of apoptotic process (BP),cell differentiation (BP),positive regulation of transcription from RNA polymerase II promoter (BP)	5	0.00555058
transcription, DNA-dependent (BP),regulation of transcription, DNA-dependent (BP),negative regulation of apoptotic process (BP),positive regulation of transcription from RNA polymerase II promoter (BP),negative regulation of transcription from RNA polymerase II promoter (BP)	5	0.0379592
transcription, DNA-dependent (BP),regulation of transcription, DNA-dependent (BP),negative regulation of apoptotic process (BP),positive regulation of transcription from RNA polymerase II promoter (BP),negative regulation of transcription, DNA-dependent (BP)	5	0.0379592
transcription, DNA-dependent (BP),regulation of transcription, DNA-dependent (BP),positive regulation of transcription, DNA-dependent (BP),glucose homeostasis (BP)	5	0.00767543
transcription, DNA-dependent (BP),regulation of transcription, DNA-dependent (BP),positive regulation of transcription, DNA-dependent (BP),blood vessel development (BP)	5	0.00767543
transcription, DNA-dependent (BP),regulation of transcription, DNA-dependent (BP),positive regulation of transcription from RNA polymerase II promoter (BP),cell fate commitment (BP)	5	0.0290165
transcription, DNA-dependent (BP),regulation of transcription, DNA-dependent (BP),positive regulation of transcription from RNA polymerase II promoter (BP),pattern specification process (BP),negative regulation of transcription from RNA polymerase II promoter (BP),regulation of sequence-specific DNA binding transcription factor activity (BP)	5	0.0146071
transcription, DNA-dependent (BP),regulation of transcription, DNA-dependent (BP),positive regulation of transcription from RNA polymerase II promoter (BP),negative regulation of transcription from RNA polymerase II promoter (BP),chromatin modification (BP)	5	0.00767543
transcription, DNA-dependent (BP),regulation of transcription, DNA-dependent (BP),positive regulation of transcription from RNA polymerase II promoter (BP),negative regulation of transcription from RNA polymerase II promoter (BP),transcription from RNA polymerase II promoter (BP)	5	0.0379592
transcription, DNA-dependent (BP),regulation of transcription, DNA-dependent (BP),positive regulation of transcription from RNA polymerase II promoter (BP),negative regulation of transcription from RNA polymerase II promoter (BP),palate development (BP)	5	0.00223668
transcription, DNA-dependent (BP),regulation of transcription, DNA-dependent (BP),positive regulation of transcription from RNA polymerase II promoter (BP),regulation of gene expression (BP)	5	0.0333151
transcription, DNA-dependent (BP),regulation of transcription, DNA-dependent (BP),positive regulation of transcription from RNA polymerase II promoter (BP),skeletal muscle tissue development (BP)	5	0.000962489
transcription, DNA-dependent (BP),regulation of transcription, DNA-dependent (BP),positive regulation of transcription from RNA polymerase II promoter (BP),embryonic limb morphogenesis (BP)	5	0.00767543
transcription, DNA-dependent (BP),regulation of transcription, DNA-dependent (BP),positive regulation of transcription from RNA polymerase II promoter (BP),blood vessel development (BP)	5	0.00475615
transcription, DNA-dependent (BP),regulation of transcription, DNA-dependent (BP),cell fate commitment (BP),negative regulation of transcription, DNA-dependent (BP)	5	0.00475615
transcription, DNA-dependent (BP),regulation of transcription, DNA-dependent (BP),positive regulation of cell proliferation (BP),negative regulation of transcription from RNA polymerase II promoter (BP),negative regulation of transcription, DNA-dependent (BP)	5	0.0333151
transcription, DNA-dependent (BP),regulation of transcription, DNA-dependent (BP),heart morphogenesis (BP)	5	0.0146071
transcription, DNA-dependent (BP),regulation of transcription, DNA-dependent (BP),negative regulation of transcription from RNA polymerase II promoter (BP),negative regulation of sequence-specific DNA binding transcription factor activity (BP)	5	0.021072
transcription, DNA-dependent (BP),regulation of transcription, DNA-dependent (BP),negative regulation of transcription from RNA polymerase II promoter (BP),negative regulation of transcription, DNA-dependent (BP),chromatin modification (BP)	5	0.0242971
transcription, DNA-dependent (BP),regulation of transcription, DNA-dependent (BP),negative regulation of transcription from RNA polymerase II promoter (BP),anti-apoptosis (BP)	5	0.00223668
transcription, DNA-dependent (BP),regulation of transcription, DNA-dependent (BP),negative regulation of transcription from RNA polymerase II promoter (BP),tissue development (BP)	5	0.0290165
transcription, DNA-dependent (BP),regulation of transcription, DNA-dependent (BP),negative regulation of transcription from RNA polymerase II promoter (BP),camera-type eye development (BP)	5	0.011564
transcription, DNA-dependent (BP),regulation of transcription, DNA-dependent (BP),negative regulation of transcription from RNA polymerase II promoter (BP),blood vessel development (BP)	5	0.00767543
transcription, DNA-dependent (BP),regulation of transcription, DNA-dependent (BP),negative regulation of transcription from RNA polymerase II promoter (BP),stem cell differentiation (BP)	5	0.00223668
transcription, DNA-dependent (BP),regulation of transcription, DNA-dependent (BP),dorsal/ventral pattern formation (BP)	5	0.021072
transcription, DNA-dependent (BP),regulation of transcription, DNA-dependent (BP),proximal/distal pattern formation (BP)	5	0.00903703
transcription, DNA-dependent (BP),regulation of transcription, DNA-dependent (BP),axon guidance (BP)	5	0.0440466
transcription, DNA-dependent (BP),regulation of transcription, DNA-dependent (BP),ureteric bud development (BP)	5	0.00348271
transcription, DNA-dependent (BP),regulation of transcription, DNA-dependent (BP),neural crest cell migration (BP)	5	0.00767543
multicellular organismal development (BP),regulation of transcription, DNA-dependent (BP),anterior/posterior pattern specification (BP),positive regulation of transcription from RNA polymerase II promoter (BP),embryonic limb morphogenesis (BP)	5	0.000199084
multicellular organismal development (BP),regulation of transcription, DNA-dependent (BP),positive regulation of neuron differentiation (BP)	5	0.0440466
multicellular organismal development (BP),regulation of transcription, DNA-dependent (BP),regulation of cell proliferation (BP),negative regulation of transcription from RNA polymerase II promoter (BP)	5	0.00223668
multicellular organismal development (BP),regulation of transcription, DNA-dependent (BP),positive regulation of transcription from RNA polymerase II promoter (BP),regulation of gene expression (BP)	5	0.00555058
multicellular organismal development (BP),regulation of transcription, DNA-dependent (BP),positive regulation of transcription from RNA polymerase II promoter (BP),skeletal muscle tissue development (BP)	5	0.00254501
multicellular organismal development (BP),regulation of transcription, DNA-dependent (BP),cell fate commitment (BP)	5	0.0242971
multicellular organismal development (BP),regulation of transcription, DNA-dependent (BP),positive regulation of cell proliferation (BP),negative regulation of transcription from RNA polymerase II promoter (BP)	5	0.0146071
multicellular organismal development (BP),regulation of transcription, DNA-dependent (BP),pattern specification process (BP),negative regulation of transcription from RNA polymerase II promoter (BP)	5	0.00475615
multicellular organismal development (BP),regulation of transcription, DNA-dependent (BP),negative regulation of transcription from RNA polymerase II promoter (BP),regulation of gene expression (BP)	5	0.00223668
multicellular organismal development (BP),regulation of transcription, DNA-dependent (BP),negative regulation of transcription from RNA polymerase II promoter (BP),palate development (BP)	5	0.00254501
multicellular organismal development (BP),regulation of transcription, DNA-dependent (BP),dorsal/ventral pattern formation (BP)	5	0.00475615
multicellular organismal development (BP),regulation of transcription, DNA-dependent (BP),regulation of transcription from RNA polymerase II promoter (BP),negative regulation of transcription, DNA-dependent (BP)	5	0.00254501
multicellular organismal development (BP),regulation of transcription, DNA-dependent (BP),embryonic digit morphogenesis (BP),embryonic limb morphogenesis (BP)	5	0.000962489
multicellular organismal development (BP),regulation of transcription, DNA-dependent (BP),proximal/distal pattern formation (BP)	5	0.00475615
multicellular organismal development (BP),regulation of transcription, DNA-dependent (BP),forebrain development (BP)	5	0.00767543
multicellular organismal development (BP),regulation of transcription, DNA-dependent (BP),embryonic forelimb morphogenesis (BP)	5	0.00475615
multicellular organismal development (BP),hair follicle development (BP)	5	0.00903703
multicellular organismal development (BP),anterior/posterior pattern specification (BP),signal transduction (BP),canonical Wnt receptor signaling pathway (BP)	5	0.00555058
multicellular organismal development (BP),anterior/posterior pattern specification (BP),positive regulation of transcription, DNA-dependent (BP),positive regulation of transcription from RNA polymerase II promoter (BP)	5	0.00348271
multicellular organismal development (BP),anterior/posterior pattern specification (BP),positive regulation of transcription, DNA-dependent (BP),embryonic limb morphogenesis (BP)	5	0.000653085
multicellular organismal development (BP),anterior/posterior pattern specification (BP),positive regulation of transcription from RNA polymerase II promoter (BP),negative regulation of transcription from RNA polymerase II promoter (BP)	5	0.00475615
multicellular organismal development (BP),anterior/posterior pattern specification (BP),canonical Wnt receptor signaling pathway (BP),Wnt receptor signaling pathway (BP)	5	0.011564
multicellular organismal development (BP),anterior/posterior pattern specification (BP),dorsal/ventral axis specification (BP)	5	0.000653085
multicellular organismal development (BP),anterior/posterior pattern specification (BP),embryonic digit morphogenesis (BP),embryonic limb morphogenesis (BP)	5	0.00185938
multicellular organismal development (BP),anterior/posterior pattern specification (BP),embryonic skeletal system development (BP)	5	0.00555058
multicellular organismal development (BP),anterior/posterior pattern specification (BP),embryonic forelimb morphogenesis (BP)	5	0.00185938
multicellular organismal development (BP),anterior/posterior pattern specification (BP),cell-cell signaling (BP)	5	0.00903703
multicellular organismal development (BP),negative regulation of apoptotic process (BP),positive regulation of transcription, DNA-dependent (BP),positive regulation of cell proliferation (BP)	5	0.00475615
multicellular organismal development (BP),negative regulation of apoptotic process (BP),cell differentiation (BP),positive regulation of transcription from RNA polymerase II promoter (BP)	5	0.011564
multicellular organismal development (BP),negative regulation of apoptotic process (BP),cell differentiation (BP),positive regulation of cell proliferation (BP)	5	0.00767543
multicellular organismal development (BP),negative regulation of apoptotic process (BP),cell differentiation (BP),negative regulation of transcription from RNA polymerase II promoter (BP)	5	0.00223668
multicellular organismal development (BP),negative regulation of apoptotic process (BP),cell differentiation (BP),negative regulation of transcription, DNA-dependent (BP)	5	0.00223668
multicellular organismal development (BP),negative regulation of apoptotic process (BP),positive regulation of transcription from RNA polymerase II promoter (BP),positive regulation of cell proliferation (BP)	5	0.011564
multicellular organismal development (BP),negative regulation of apoptotic process (BP),positive regulation of cell proliferation (BP),negative regulation of transcription from RNA polymerase II promoter (BP)	5	0.00555058
multicellular organismal development (BP),negative regulation of apoptotic process (BP),positive regulation of cell proliferation (BP),negative regulation of transcription, DNA-dependent (BP)	5	0.00223668
multicellular organismal development (BP),negative regulation of apoptotic process (BP),negative regulation of transcription from RNA polymerase II promoter (BP),embryonic digit morphogenesis (BP)	5	0.00185938
multicellular organismal development (BP),negative regulation of apoptotic process (BP),positive regulation of epithelial cell proliferation (BP)	5	0.00254501
multicellular organismal development (BP),phosphorylation (BP),protein autophosphorylation (BP),protein phosphorylation (BP)	5	0.0146071
multicellular organismal development (BP),brain development (BP),regulation of transcription from RNA polymerase II promoter (BP)	5	0.00903703
multicellular organismal development (BP),protein phosphorylation (BP),cell differentiation (BP)	5	0.0493924
multicellular organismal development (BP),organ morphogenesis (BP),positive regulation of cell proliferation (BP)	5	0.00767543
multicellular organismal development (BP),signal transduction (BP),positive regulation of transcription, DNA-dependent (BP),canonical Wnt receptor signaling pathway (BP),Wnt receptor signaling pathway (BP)	5	0.00767543
multicellular organismal development (BP),signal transduction (BP),positive regulation of transcription, DNA-dependent (BP),canonical Wnt receptor signaling pathway (BP),negative regulation of canonical Wnt receptor signaling pathway (BP)	5	0.000962489
multicellular organismal development (BP),signal transduction (BP),canonical Wnt receptor signaling pathway (BP),cell-cell signaling (BP)	5	0.0146071
multicellular organismal development (BP),signal transduction (BP),cell surface receptor signaling pathway (BP)	5	0.011564
multicellular organismal development (BP),positive regulation of transcription, DNA-dependent (BP),cell differentiation (BP),negative regulation of cell proliferation (BP)	5	0.00348271
multicellular organismal development (BP),positive regulation of transcription, DNA-dependent (BP),cell differentiation (BP),positive regulation of cell proliferation (BP)	5	0.00767543
multicellular organismal development (BP),positive regulation of transcription, DNA-dependent (BP),cell differentiation (BP),regulation of transcription from RNA polymerase II promoter (BP)	5	0.00767543
multicellular organismal development (BP),positive regulation of transcription, DNA-dependent (BP),positive regulation of transcription from RNA polymerase II promoter (BP),negative regulation of transcription, DNA-dependent (BP)	5	0.0440466
multicellular organismal development (BP),positive regulation of transcription, DNA-dependent (BP),positive regulation of transcription from RNA polymerase II promoter (BP),embryonic limb morphogenesis (BP)	5	0.00223668
multicellular organismal development (BP),positive regulation of transcription, DNA-dependent (BP),positive regulation of cell proliferation (BP),negative regulation of transcription from RNA polymerase II promoter (BP)	5	0.0242971
multicellular organismal development (BP),positive regulation of transcription, DNA-dependent (BP),positive regulation of cell proliferation (BP),negative regulation of transcription, DNA-dependent (BP)	5	0.00903703
multicellular organismal development (BP),positive regulation of transcription, DNA-dependent (BP),positive regulation of protein phosphorylation (BP)	5	0.00555058
multicellular organismal development (BP),positive regulation of transcription, DNA-dependent (BP),negative regulation of transcription from RNA polymerase II promoter (BP),negative regulation of transcription, DNA-dependent (BP)	5	0.0333151
multicellular organismal development (BP),positive regulation of transcription, DNA-dependent (BP),dorsal/ventral pattern formation (BP)	5	0.00185938
multicellular organismal development (BP),positive regulation of transcription, DNA-dependent (BP),dorsal/ventral axis specification (BP)	5	0.000199084
multicellular organismal development (BP),positive regulation of transcription, DNA-dependent (BP),embryonic digit morphogenesis (BP),embryonic limb morphogenesis (BP)	5	0.000653085
multicellular organismal development (BP),positive regulation of transcription, DNA-dependent (BP),forebrain development (BP)	5	0.00185938
multicellular organismal development (BP),positive regulation of transcription, DNA-dependent (BP),regulation of gene expression (BP)	5	0.00348271
multicellular organismal development (BP),positive regulation of transcription, DNA-dependent (BP),negative regulation of Wnt receptor signaling pathway (BP)	5	0.000653085
multicellular organismal development (BP),positive regulation of transcription, DNA-dependent (BP),transcription from RNA polymerase II promoter (BP)	5	0.00475615
multicellular organismal development (BP),positive regulation of transcription, DNA-dependent (BP),cell-cell signaling (BP)	5	0.00767543
multicellular organismal development (BP),positive regulation of transcription, DNA-dependent (BP),negative regulation of epithelial cell proliferation (BP)	5	0.00185938
multicellular organismal development (BP),positive regulation of transcription, DNA-dependent (BP),palate development (BP)	5	0.00475615
multicellular organismal development (BP),regulation of cell proliferation (BP),positive regulation of cell proliferation (BP)	5	0.00185938
multicellular organismal development (BP),cell differentiation (BP),negative regulation of cell proliferation (BP),negative regulation of transcription from RNA polymerase II promoter (BP)	5	0.00254501
multicellular organismal development (BP),cell differentiation (BP),negative regulation of cell proliferation (BP),regulation of transcription from RNA polymerase II promoter (BP)	5	0.00254501
multicellular organismal development (BP),cell differentiation (BP),negative regulation of cell proliferation (BP),negative regulation of transcription, DNA-dependent (BP)	5	0.00223668
multicellular organismal development (BP),cell differentiation (BP),positive regulation of transcription from RNA polymerase II promoter (BP),positive regulation of cell proliferation (BP)	5	0.011564
multicellular organismal development (BP),cell differentiation (BP),positive regulation of transcription from RNA polymerase II promoter (BP),negative regulation of transcription from RNA polymerase II promoter (BP)	5	0.0379592
multicellular organismal development (BP),cell differentiation (BP),positive regulation of transcription from RNA polymerase II promoter (BP),negative regulation of transcription, DNA-dependent (BP)	5	0.0242971
multicellular organismal development (BP),cell differentiation (BP),positive regulation of cell proliferation (BP),negative regulation of transcription, DNA-dependent (BP)	5	0.00348271
multicellular organismal development (BP),cell differentiation (BP),positive regulation of cell proliferation (BP),angiogenesis (BP)	5	0.00348271
multicellular organismal development (BP),cell differentiation (BP),positive regulation of gene expression (BP)	5	0.021072
multicellular organismal development (BP),cell differentiation (BP),spermatogenesis (BP),spermatid development (BP)	5	0.00767543
multicellular organismal development (BP),cell differentiation (BP),neuron migration (BP)	5	0.0290165
multicellular organismal development (BP),cell differentiation (BP),positive regulation of endothelial cell proliferation (BP)	5	0.00223668
multicellular organismal development (BP),cell differentiation (BP),positive regulation of epithelial cell proliferation (BP)	5	0.00348271
multicellular organismal development (BP),cell differentiation (BP),osteoblast differentiation (BP)	5	0.00348271
multicellular organismal development (BP),positive regulation of transcription from RNA polymerase II promoter (BP),negative regulation of transcription from RNA polymerase II promoter (BP),regulation of gene expression (BP)	5	0.00348271
multicellular organismal development (BP),positive regulation of transcription from RNA polymerase II promoter (BP),negative regulation of transcription from RNA polymerase II promoter (BP),embryonic limb morphogenesis (BP)	5	0.00185938
multicellular organismal development (BP),positive regulation of transcription from RNA polymerase II promoter (BP),lung development (BP)	5	0.00767543
multicellular organismal development (BP),positive regulation of transcription from RNA polymerase II promoter (BP),positive regulation of gene expression (BP)	5	0.0333151
multicellular organismal development (BP),positive regulation of transcription from RNA polymerase II promoter (BP),embryonic hindlimb morphogenesis (BP)	5	0.00475615
multicellular organismal development (BP),positive regulation of transcription from RNA polymerase II promoter (BP),embryonic limb morphogenesis (BP),neural tube closure (BP)	5	0.000199084
multicellular organismal development (BP),positive regulation of transcription from RNA polymerase II promoter (BP),embryonic forelimb morphogenesis (BP)	5	0.00348271
multicellular organismal development (BP),positive regulation of transcription from RNA polymerase II promoter (BP),palate development (BP)	5	0.00348271
multicellular organismal development (BP),cell fate commitment (BP),regulation of gene expression (BP)	5	0.000962489
multicellular organismal development (BP),positive regulation of cell proliferation (BP),positive regulation of mesenchymal cell proliferation (BP)	5	0.00254501
multicellular organismal development (BP),positive regulation of cell proliferation (BP),angiogenesis (BP),positive regulation of cell division (BP)	5	0.00223668
multicellular organismal development (BP),positive regulation of cell proliferation (BP),palate development (BP)	5	0.000962489
multicellular organismal development (BP),positive regulation of cell proliferation (BP),positive regulation of epithelial cell proliferation (BP)	5	0.00348271
multicellular organismal development (BP),negative regulation of gene expression (BP)	5	0.0172827
multicellular organismal development (BP),heart morphogenesis (BP)	5	0.0146071
multicellular organismal development (BP),negative regulation of transcription from RNA polymerase II promoter (BP),positive regulation of gene expression (BP)	5	0.0290165
multicellular organismal development (BP),negative regulation of transcription from RNA polymerase II promoter (BP),cartilage development (BP)	5	0.00903703
multicellular organismal development (BP),anterior/posterior axis specification (BP)	5	0.00185938
multicellular organismal development (BP),growth (BP)	5	0.00555058
multicellular organismal development (BP),canonical Wnt receptor signaling pathway (BP),dorsal/ventral axis specification (BP),Wnt receptor signaling pathway (BP)	5	0.000962489
multicellular organismal development (BP),canonical Wnt receptor signaling pathway (BP),Wnt receptor signaling pathway (BP),positive regulation of JUN kinase activity (BP)	5	0.000199084
multicellular organismal development (BP),skeletal system development (BP),embryonic digit morphogenesis (BP)	5	0.000962489
multicellular organismal development (BP),regulation of transcription from RNA polymerase II promoter (BP),Wnt receptor signaling pathway (BP)	5	0.0172827
multicellular organismal development (BP),male genitalia development (BP)	5	0.00223668
multicellular organismal development (BP),branching involved in ureteric bud morphogenesis (BP)	5	0.021072
multicellular organismal development (BP),Wnt receptor signaling pathway (BP),negative regulation of canonical Wnt receptor signaling pathway (BP)	5	0.011564
multicellular organismal development (BP),negative regulation of fat cell differentiation (BP)	5	0.00223668
multicellular organismal development (BP),embryonic pattern specification (BP)	5	0.00475615
multicellular organismal development (BP),positive regulation of ERK1 and ERK2 cascade (BP)	5	0.00903703
multicellular organismal development (BP),positive regulation of branching involved in ureteric bud morphogenesis (BP)	5	0.00348271
regulation of transcription, DNA-dependent (BP),positive regulation of neuron differentiation (BP),positive regulation of transcription from RNA polymerase II promoter (BP)	5	0.0440466
regulation of transcription, DNA-dependent (BP),kidney development (BP),positive regulation of transcription from RNA polymerase II promoter (BP),negative regulation of transcription from RNA polymerase II promoter (BP)	5	0.0146071
regulation of transcription, DNA-dependent (BP),negative regulation of apoptotic process (BP),positive regulation of transcription, DNA-dependent (BP),positive regulation of cell proliferation (BP)	5	0.0333151
regulation of transcription, DNA-dependent (BP),negative regulation of apoptotic process (BP),positive regulation of transcription from RNA polymerase II promoter (BP),positive regulation of cell proliferation (BP)	5	0.0440466
regulation of transcription, DNA-dependent (BP),negative regulation of apoptotic process (BP),negative regulation of transcription from RNA polymerase II promoter (BP),embryonic digit morphogenesis (BP)	5	0.00254501
regulation of transcription, DNA-dependent (BP),brain development (BP),camera-type eye development (BP)	5	0.00223668
regulation of transcription, DNA-dependent (BP),positive regulation of transcription, DNA-dependent (BP),cell differentiation (BP),negative regulation of transcription, DNA-dependent (BP)	5	0.0440466
regulation of transcription, DNA-dependent (BP),positive regulation of transcription, DNA-dependent (BP),positive regulation of transcription from RNA polymerase II promoter (BP),pattern specification process (BP),negative regulation of transcription from RNA polymerase II promoter (BP)	5	0.0146071
regulation of transcription, DNA-dependent (BP),positive regulation of transcription, DNA-dependent (BP),embryonic digit morphogenesis (BP)	5	0.00348271
regulation of transcription, DNA-dependent (BP),positive regulation of transcription, DNA-dependent (BP),forebrain development (BP)	5	0.00767543
regulation of transcription, DNA-dependent (BP),positive regulation of transcription, DNA-dependent (BP),skeletal muscle tissue development (BP)	5	0.00223668
regulation of transcription, DNA-dependent (BP),positive regulation of transcription, DNA-dependent (BP),palate development (BP)	5	0.011564
regulation of transcription, DNA-dependent (BP),regulation of cell proliferation (BP),positive regulation of transcription from RNA polymerase II promoter (BP),negative regulation of transcription from RNA polymerase II promoter (BP)	5	0.011564
regulation of transcription, DNA-dependent (BP),regulation of cell proliferation (BP),positive regulation of cell proliferation (BP)	5	0.00348271
regulation of transcription, DNA-dependent (BP),positive regulation of transcription from RNA polymerase II promoter (BP),neuron migration (BP)	5	0.011564
regulation of transcription, DNA-dependent (BP),positive regulation of transcription from RNA polymerase II promoter (BP),embryonic forelimb morphogenesis (BP)	5	0.00348271
regulation of transcription, DNA-dependent (BP),negative regulation of transcription from RNA polymerase II promoter (BP),lung development (BP)	5	0.0290165
regulation of transcription, DNA-dependent (BP),negative regulation of transcription from RNA polymerase II promoter (BP),forebrain development (BP)	5	0.0172827
regulation of transcription, DNA-dependent (BP),thymus development (BP)	5	0.0172827
regulation of transcription, DNA-dependent (BP),embryonic hindlimb morphogenesis (BP)	5	0.0146071
regulation of transcription, DNA-dependent (BP),branching involved in ureteric bud morphogenesis (BP)	5	0.021072
regulation of transcription, DNA-dependent (BP),neural tube closure (BP)	5	0.0146071
regulation of transcription, DNA-dependent (BP),somitogenesis (BP)	5	0.0333151
regulation of transcription, DNA-dependent (BP),negative regulation of neuron apoptosis (BP)	5	0.0290165
regulation of transcription, DNA-dependent (BP),heart looping (BP)	5	0.0290165
regulation of transcription, DNA-dependent (BP),positive regulation of neuroblast proliferation (BP)	5	0.00254501
anatomical structure morphogenesis (BP)	5	0.0146071
anterior/posterior pattern specification (BP),cell differentiation (BP)	5	0.00903703
anterior/posterior pattern specification (BP),positive regulation of transcription from RNA polymerase II promoter (BP),axon guidance (BP)	5	0.000962489
anterior/posterior pattern specification (BP),dorsal/ventral pattern formation (BP)	5	0.00903703
anterior/posterior pattern specification (BP),forebrain development (BP)	5	0.00348271
anterior/posterior pattern specification (BP),negative regulation of transcription, DNA-dependent (BP)	5	0.0146071
positive regulation of neuron differentiation (BP),positive regulation of transcription, DNA-dependent (BP),negative regulation of transcription from RNA polymerase II promoter (BP)	5	0.00903703
positive regulation of neuron differentiation (BP),positive regulation of transcription from RNA polymerase II promoter (BP),negative regulation of transcription from RNA polymerase II promoter (BP)	5	0.011564
positive regulation of neuron differentiation (BP),regulation of gene expression (BP)	5	0.00223668
kidney development (BP),positive regulation of transcription, DNA-dependent (BP),positive regulation of transcription from RNA polymerase II promoter (BP),negative regulation of transcription from RNA polymerase II promoter (BP)	5	0.011564
kidney development (BP),positive regulation of transcription, DNA-dependent (BP),ureteric bud development (BP)	5	0.00254501
kidney development (BP),positive regulation of transcription from RNA polymerase II promoter (BP),negative regulation of transcription from RNA polymerase II promoter (BP),branching involved in ureteric bud morphogenesis (BP)	5	0.00223668
kidney development (BP),positive regulation of transcription from RNA polymerase II promoter (BP),negative regulation of transcription from RNA polymerase II promoter (BP),ureteric bud development (BP)	5	0.00185938
kidney development (BP),odontogenesis of dentin-containing tooth (BP)	5	0.00348271
kidney development (BP),in utero embryonic development (BP)	5	0.011564
negative regulation of apoptotic process (BP),signal transduction (BP),positive regulation of cell proliferation (BP),digestive tract morphogenesis (BP)	5	0.000962489
negative regulation of apoptotic process (BP),positive regulation of transcription, DNA-dependent (BP),cell differentiation (BP)	5	0.0172827
negative regulation of apoptotic process (BP),positive regulation of transcription, DNA-dependent (BP),positive regulation of transcription from RNA polymerase II promoter (BP),negative regulation of transcription, DNA-dependent (BP)	5	0.0440466
negative regulation of apoptotic process (BP),positive regulation of transcription, DNA-dependent (BP),positive regulation of cell proliferation (BP),negative regulation of transcription from RNA polymerase II promoter (BP),embryonic digit morphogenesis (BP)	5	0.000962489
negative regulation of apoptotic process (BP),positive regulation of transcription, DNA-dependent (BP),negative regulation of canonical Wnt receptor signaling pathway (BP)	5	0.00475615
negative regulation of apoptotic process (BP),positive regulation of transcription, DNA-dependent (BP),digestive tract morphogenesis (BP)	5	0.000653085
negative regulation of apoptotic process (BP),regulation of cell proliferation (BP),positive regulation of cell proliferation (BP)	5	0.011564
negative regulation of apoptotic process (BP),cell differentiation (BP),positive regulation of transcription from RNA polymerase II promoter (BP),positive regulation of cell proliferation (BP)	5	0.00767543
negative regulation of apoptotic process (BP),cell differentiation (BP),positive regulation of transcription from RNA polymerase II promoter (BP),negative regulation of transcription from RNA polymerase II promoter (BP)	5	0.00254501
negative regulation of apoptotic process (BP),cell differentiation (BP),positive regulation of epithelial cell proliferation (BP)	5	0.00223668
negative regulation of apoptotic process (BP),positive regulation of transcription from RNA polymerase II promoter (BP),positive regulation of cell proliferation (BP),negative regulation of transcription from RNA polymerase II promoter (BP)	5	0.021072
negative regulation of apoptotic process (BP),positive regulation of transcription from RNA polymerase II promoter (BP),positive regulation of cell proliferation (BP),negative regulation of transcription, DNA-dependent (BP)	5	0.0172827
negative regulation of apoptotic process (BP),positive regulation of transcription from RNA polymerase II promoter (BP),positive regulation of cell proliferation (BP),angiogenesis (BP)	5	0.000962489
negative regulation of apoptotic process (BP),positive regulation of transcription from RNA polymerase II promoter (BP),negative regulation of transcription from RNA polymerase II promoter (BP),negative regulation of transcription, DNA-dependent (BP)	5	0.021072
negative regulation of apoptotic process (BP),positive regulation of transcription from RNA polymerase II promoter (BP),odontogenesis of dentin-containing tooth (BP)	5	0.00767543
negative regulation of apoptotic process (BP),positive regulation of transcription from RNA polymerase II promoter (BP),in utero embryonic development (BP)	5	0.0440466
negative regulation of apoptotic process (BP),positive regulation of cell proliferation (BP),negative regulation of transcription from RNA polymerase II promoter (BP),negative regulation of transcription, DNA-dependent (BP)	5	0.00555058
negative regulation of apoptotic process (BP),positive regulation of cell proliferation (BP),lung development (BP)	5	0.00223668
negative regulation of apoptotic process (BP),positive regulation of cell proliferation (BP),in utero embryonic development (BP)	5	0.00767543
negative regulation of apoptotic process (BP),positive regulation of cell proliferation (BP),anti-apoptosis (BP)	5	0.00254501
negative regulation of apoptotic process (BP),positive regulation of cell proliferation (BP),vasculature development (BP)	5	0.00185938
negative regulation of apoptotic process (BP),positive regulation of cell proliferation (BP),male gonad development (BP)	5	0.00254501
negative regulation of apoptotic process (BP),positive regulation of cell proliferation (BP),positive regulation of epithelial cell proliferation (BP)	5	0.00767543
negative regulation of apoptotic process (BP),neuron projection morphogenesis (BP)	5	0.000653085
phosphorylation (BP),protein autophosphorylation (BP),transmembrane receptor protein tyrosine kinase signaling pathway (BP),protein phosphorylation (BP),positive regulation of cell proliferation (BP)	5	0.00555058
phosphorylation (BP),protein autophosphorylation (BP),transmembrane receptor protein tyrosine kinase signaling pathway (BP),protein phosphorylation (BP),peptidyl-tyrosine phosphorylation (BP)	5	0.00555058
phosphorylation (BP),protein autophosphorylation (BP),positive regulation of cell proliferation (BP),peptidyl-tyrosine phosphorylation (BP)	5	0.0146071
brain development (BP),regulation of transcription from RNA polymerase II promoter (BP),Wnt receptor signaling pathway (BP)	5	0.00475615
transmembrane receptor protein tyrosine kinase signaling pathway (BP),signal transduction (BP)	5	0.021072
protein phosphorylation (BP),signal transduction (BP),positive regulation of cell proliferation (BP)	5	0.021072
transport (BP),signal transduction (BP),ion transport (BP),cation transport (BP),ion transmembrane transport (BP)	5	0.00348271
transport (BP),ion transport (BP),ion transmembrane transport (BP),regulation of membrane potential (BP)	5	0.0440466
transport (BP),amino acid transmembrane transport (BP),L-amino acid transport (BP)	5	0.00903703
G-protein coupled receptor signaling pathway (BP),signal transduction (BP),activation of phospholipase C activity by G-protein coupled receptor protein signaling pathway coupled to IP3 second messenger (BP)	5	0.0172827
signal transduction (BP),cellular response to insulin stimulus (BP)	5	0.00223668
signal transduction (BP),regulation of transcription from RNA polymerase II promoter (BP)	5	0.0379592
signal transduction (BP),embryo development (BP)	5	0.00767543
signal transduction (BP),positive regulation of NF-kappaB transcription factor activity (BP)	5	0.0493924
signal transduction (BP),negative regulation of Wnt receptor signaling pathway (BP)	5	0.000962489
signal transduction (BP),positive regulation of smooth muscle cell proliferation (BP)	5	0.011564
signal transduction (BP),vasculature development (BP)	5	0.00555058
signal transduction (BP),positive regulation of fibroblast proliferation (BP)	5	0.00254501
signal transduction (BP),negative regulation of epithelial cell proliferation (BP)	5	0.00475615
apoptotic process (BP),in utero embryonic development (BP)	5	0.0290165
apoptotic process (BP),induction of apoptosis (BP),activation of cysteine-type endopeptidase activity involved in apoptotic process (BP)	5	0.0146071
apoptotic process (BP),neuron migration (BP)	5	0.00475615
ovarian follicle development (BP),positive regulation of cell proliferation (BP)	5	0.000962489
ovarian follicle development (BP),spermatogenesis (BP)	5	0.00348271
positive regulation of transcription, DNA-dependent (BP),cell differentiation (BP),positive regulation of transcription from RNA polymerase II promoter (BP),negative regulation of transcription, DNA-dependent (BP)	5	0.0290165
positive regulation of transcription, DNA-dependent (BP),positive regulation of transcription from RNA polymerase II promoter (BP),cell fate commitment (BP)	5	0.0146071
positive regulation of transcription, DNA-dependent (BP),positive regulation of transcription from RNA polymerase II promoter (BP),negative regulation of transcription from RNA polymerase II promoter (BP),embryonic digit morphogenesis (BP)	5	0.00223668
positive regulation of transcription, DNA-dependent (BP),positive regulation of transcription from RNA polymerase II promoter (BP),odontogenesis of dentin-containing tooth (BP)	5	0.0172827
positive regulation of transcription, DNA-dependent (BP),positive regulation of transcription from RNA polymerase II promoter (BP),positive regulation of apoptotic process (BP)	5	0.0333151
positive regulation of transcription, DNA-dependent (BP),positive regulation of transcription from RNA polymerase II promoter (BP),embryo development (BP)	5	0.011564
positive regulation of transcription, DNA-dependent (BP),positive regulation of transcription from RNA polymerase II promoter (BP),regulation of gene expression (BP)	5	0.0440466
positive regulation of transcription, DNA-dependent (BP),positive regulation of transcription from RNA polymerase II promoter (BP),neural tube closure (BP)	5	0.00254501
positive regulation of transcription, DNA-dependent (BP),positive regulation of transcription from RNA polymerase II promoter (BP),negative regulation of neuron apoptosis (BP)	5	0.00348271
positive regulation of transcription, DNA-dependent (BP),positive regulation of transcription from RNA polymerase II promoter (BP),palate development (BP)	5	0.0172827
positive regulation of transcription, DNA-dependent (BP),positive regulation of transcription from RNA polymerase II promoter (BP),blood vessel development (BP)	5	0.00475615
positive regulation of transcription, DNA-dependent (BP),positive regulation of cell proliferation (BP),negative regulation of transcription from RNA polymerase II promoter (BP),negative regulation of transcription, DNA-dependent (BP)	5	0.0333151
positive regulation of transcription, DNA-dependent (BP),negative regulation of transcription from RNA polymerase II promoter (BP),embryonic digit morphogenesis (BP),negative regulation of transcription, DNA-dependent (BP)	5	0.000962489
positive regulation of transcription, DNA-dependent (BP),negative regulation of transcription from RNA polymerase II promoter (BP),palate development (BP)	5	0.011564
positive regulation of transcription, DNA-dependent (BP),positive regulation of mesenchymal cell proliferation (BP)	5	0.00767543
positive regulation of transcription, DNA-dependent (BP),skeletal system development (BP)	5	0.0290165
positive regulation of transcription, DNA-dependent (BP),negative regulation of transcription, DNA-dependent (BP),negative regulation of canonical Wnt receptor signaling pathway (BP)	5	0.00475615
positive regulation of transcription, DNA-dependent (BP),somitogenesis (BP)	5	0.00555058
positive regulation of transcription, DNA-dependent (BP),embryonic skeletal system development (BP)	5	0.000962489
positive regulation of transcription, DNA-dependent (BP),positive regulation of canonical Wnt receptor signaling pathway (BP)	5	0.0172827
positive regulation of transcription, DNA-dependent (BP),outflow tract morphogenesis (BP)	5	0.021072
positive regulation of transcription, DNA-dependent (BP),neural tube development (BP)	5	0.00475615
positive regulation of transcription, DNA-dependent (BP),heart looping (BP)	5	0.0242971
regulation of ARF GTPase activity (BP),positive regulation of GTPase activity (BP)	5	0.021072
cell differentiation (BP),positive regulation of transcription from RNA polymerase II promoter (BP),cartilage development (BP)	5	0.00903703
cell differentiation (BP),positive regulation of cell proliferation (BP),lung development (BP)	5	0.00475615
cell differentiation (BP),forebrain development (BP)	5	0.0146071
cell differentiation (BP),positive regulation of apoptotic process (BP)	5	0.0440466
cell differentiation (BP),neural tube closure (BP)	5	0.00348271
cell differentiation (BP),intracellular signal transduction (BP)	5	0.011564
cell differentiation (BP),vasculature development (BP)	5	0.00254501
cell differentiation (BP),embryonic skeletal system development (BP)	5	0.00185938
cell differentiation (BP),positive regulation of canonical Wnt receptor signaling pathway (BP)	5	0.00254501
cell differentiation (BP),positive regulation of neuroblast proliferation (BP)	5	0.00185938
positive regulation of transcription from RNA polymerase II promoter (BP),positive regulation of cell proliferation (BP),negative regulation of transcription from RNA polymerase II promoter (BP),negative regulation of transcription, DNA-dependent (BP)	5	0.0440466
positive regulation of transcription from RNA polymerase II promoter (BP),activation of MAPK activity (BP)	5	0.00348271
positive regulation of transcription from RNA polymerase II promoter (BP),negative regulation of transcription from RNA polymerase II promoter (BP),positive regulation of gene expression (BP),embryonic hindlimb morphogenesis (BP)	5	0.00223668
positive regulation of transcription from RNA polymerase II promoter (BP),negative regulation of transcription from RNA polymerase II promoter (BP),embryonic limb morphogenesis (BP),neural tube closure (BP)	5	0.000653085
positive regulation of transcription from RNA polymerase II promoter (BP),negative regulation of transcription from RNA polymerase II promoter (BP),camera-type eye development (BP)	5	0.00767543
positive regulation of transcription from RNA polymerase II promoter (BP),positive regulation of mesenchymal cell proliferation (BP)	5	0.0290165
positive regulation of transcription from RNA polymerase II promoter (BP),embryonic digit morphogenesis (BP),embryonic hindlimb morphogenesis (BP)	5	0.00223668
positive regulation of transcription from RNA polymerase II promoter (BP),embryonic digit morphogenesis (BP),neural tube closure (BP)	5	0.000962489
positive regulation of transcription from RNA polymerase II promoter (BP),embryonic hindlimb morphogenesis (BP),embryonic forelimb morphogenesis (BP)	5	0.00223668
positive regulation of transcription from RNA polymerase II promoter (BP),negative regulation of cell growth (BP)	5	0.0333151
positive regulation of transcription from RNA polymerase II promoter (BP),anti-apoptosis (BP)	5	0.0242971
positive regulation of transcription from RNA polymerase II promoter (BP),positive regulation of NF-kappaB transcription factor activity (BP)	5	0.0172827
positive regulation of transcription from RNA polymerase II promoter (BP),negative regulation of canonical Wnt receptor signaling pathway (BP)	5	0.021072
positive regulation of transcription from RNA polymerase II promoter (BP),positive regulation of smooth muscle cell proliferation (BP)	5	0.0172827
positive regulation of transcription from RNA polymerase II promoter (BP),vasculature development (BP)	5	0.00475615
positive regulation of transcription from RNA polymerase II promoter (BP),response to virus (BP)	5	0.00555058
positive regulation of transcription from RNA polymerase II promoter (BP),epithelial cell differentiation (BP)	5	0.00903703
positive regulation of transcription from RNA polymerase II promoter (BP),positive regulation of peptidyl-serine phosphorylation (BP)	5	0.0172827
positive regulation of transcription from RNA polymerase II promoter (BP),negative regulation of epithelial cell proliferation (BP)	5	0.011564
positive regulation of transcription from RNA polymerase II promoter (BP),negative regulation of NF-kappaB transcription factor activity (BP)	5	0.00555058
positive regulation of transcription from RNA polymerase II promoter (BP),eye development (BP)	5	0.00254501
positive regulation of transcription from RNA polymerase II promoter (BP),heart looping (BP)	5	0.0333151
positive regulation of transcription from RNA polymerase II promoter (BP),positive regulation of neuroblast proliferation (BP)	5	0.00555058
cell fate commitment (BP),negative regulation of transcription from RNA polymerase II promoter (BP)	5	0.0172827
cell fate commitment (BP),regulation of transcription from RNA polymerase II promoter (BP)	5	0.00767543
response to amphetamine (BP)	5	0.0146071
positive regulation of cell proliferation (BP),hemopoiesis (BP)	5	0.0146071
positive regulation of cell proliferation (BP),lung development (BP),positive regulation of mesenchymal cell proliferation (BP)	5	0.00223668
positive regulation of cell proliferation (BP),lung development (BP),angiogenesis (BP)	5	0.00223668
positive regulation of cell proliferation (BP),lung development (BP),positive regulation of epithelial cell proliferation (BP)	5	0.00348271
positive regulation of cell proliferation (BP),canonical Wnt receptor signaling pathway (BP)	5	0.0379592
positive regulation of cell proliferation (BP),positive regulation of smooth muscle cell proliferation (BP)	5	0.0379592
positive regulation of cell proliferation (BP),ossification (BP)	5	0.00254501
positive regulation of cell proliferation (BP),cytokine-mediated signaling pathway (BP)	5	0.0290165
positive regulation of cell proliferation (BP),positive regulation of cell differentiation (BP)	5	0.00348271
positive regulation of cell proliferation (BP),blood vessel development (BP)	5	0.00348271
positive regulation of cell proliferation (BP),lung alveolus development (BP)	5	0.00348271
negative regulation of gene expression (BP),negative regulation of transcription from RNA polymerase II promoter (BP)	5	0.0440466
heart morphogenesis (BP),in utero embryonic development (BP)	5	0.011564
positive regulation of protein phosphorylation (BP),negative regulation of transcription, DNA-dependent (BP)	5	0.00903703
negative regulation of transcription from RNA polymerase II promoter (BP),odontogenesis of dentin-containing tooth (BP)	5	0.0333151
negative regulation of transcription from RNA polymerase II promoter (BP),vasculogenesis (BP)	5	0.0333151
negative regulation of transcription from RNA polymerase II promoter (BP),skeletal muscle tissue development (BP)	5	0.00475615
negative regulation of transcription from RNA polymerase II promoter (BP),axon guidance (BP)	5	0.00903703
lung development (BP),positive regulation of mesenchymal cell proliferation (BP),positive regulation of epithelial cell proliferation (BP)	5	0.00185938
canonical Wnt receptor signaling pathway (BP),regulation of transcription from RNA polymerase II promoter (BP),Wnt receptor signaling pathway (BP)	5	0.0146071
skeletal system development (BP),embryonic limb morphogenesis (BP)	5	0.00348271
skeletal system development (BP),blood vessel development (BP)	5	0.00223668
odontogenesis of dentin-containing tooth (BP),positive regulation of apoptotic process (BP)	5	0.00223668
odontogenesis of dentin-containing tooth (BP),post-embryonic development (BP)	5	0.000653085
heart development (BP),embryonic digit morphogenesis (BP)	5	0.00475615
heart development (BP),neural tube closure (BP)	5	0.00185938
regulation of transcription from RNA polymerase II promoter (BP),vasculature development (BP)	5	0.00903703
embryonic digit morphogenesis (BP),palate development (BP)	5	0.00555058
positive regulation of apoptotic process (BP),negative regulation of neuron apoptosis (BP)	5	0.00475615
positive regulation of apoptotic process (BP),negative regulation of epithelial cell proliferation (BP)	5	0.00767543
positive regulation of apoptotic process (BP),negative regulation of fibroblast proliferation (BP)	5	0.00185938
cell cycle (BP),meiosis (BP)	5	0.0440466
negative regulation of interleukin-6 production (BP)	5	0.0146071
inflammatory response (BP),positive regulation of NF-kappaB transcription factor activity (BP)	5	0.021072
inflammatory response (BP),regulation of inflammatory response (BP)	5	0.00223668
negative regulation of tumor necrosis factor production (BP)	5	0.0379592
endocytosis (BP),receptor-mediated endocytosis (BP)	5	0.0290165
negative regulation of canonical Wnt receptor signaling pathway (BP),negative regulation of BMP signaling pathway (BP)	5	0.00185938
neural tube closure (BP),negative regulation of epithelial cell proliferation (BP)	5	0.000962489
neural tube closure (BP),neural tube development (BP)	5	0.00223668
ossification (BP),cartilage development (BP)	5	0.00475615
positive regulation of Wnt receptor signaling pathway (BP)	5	0.0242971
positive regulation of protein secretion (BP)	5	0.021072
camera-type eye development (BP),blood vessel development (BP)	5	0.00185938
positive regulation of endothelial cell migration (BP)	5	0.0172827
forelimb morphogenesis (BP)	5	0.00555058
negative regulation of protein binding (BP)	5	0.0290165
positive regulation of calcium ion transport into cytosol (BP)	5	0.00348271
negative regulation of epithelial to mesenchymal transition (BP)	5	0.00223668
B cell homeostasis (BP)	5	0.0172827
dopaminergic neuron differentiation (BP)	5	0.00348271
bone morphogenesis (BP)	5	0.0242971
peripheral nervous system development (BP)	5	0.0333151
endochondral ossification (BP)	5	0.0172827
positive regulation of collagen biosynthetic process (BP)	5	0.011564
embryonic digestive tract morphogenesis (BP)	5	0.0242971
positive regulation of DNA repair (BP)	5	0.0440466
spinal cord association neuron differentiation (BP)	5	0.00555058
primitive streak formation (BP)	5	0.00254501
positive regulation of vascular endothelial growth factor receptor signaling pathway (BP)	5	0.00348271
negative regulation of androgen receptor signaling pathway (BP)	5	0.00223668
release of cytochrome c from mitochondria (BP)	5	0.0290165
positive regulation of reactive oxygen species metabolic process (BP)	5	0.0172827
negative regulation of protein catabolic process (BP)	5	0.021072
eye photoreceptor cell development (BP)	5	0.011564
enteric nervous system development (BP)	5	0.00767543
nitric oxide mediated signal transduction (BP)	5	0.00348271
regulation of immune response (BP)	5	0.021072
induction of apoptosis by intracellular signals (BP)	5	0.00555058
fear response (BP)	5	0.000962489
cell migration (BP),positive regulation of cell migration (BP),positive regulation of cell proliferation (BP),vascular endothelial growth factor receptor signaling pathway (BP)	4	0.000841256
cell migration (BP),multicellular organismal development (BP),positive regulation of cell proliferation (BP)	4	0.00383425
cell migration (BP),cell differentiation (BP)	4	0.0225522
cell migration (BP),positive regulation of cell proliferation (BP),positive regulation of ERK1 and ERK2 cascade (BP)	4	0.00383425
calcium ion transport (BP),transport (BP),ion transport (BP),transmembrane transport (BP),cellular calcium ion homeostasis (BP)	4	0.00800098
calcium ion transport (BP),transport (BP),ion transport (BP),calcium ion transmembrane transport (BP),cellular calcium ion homeostasis (BP)	4	0.0105912
positive regulation of cell migration (BP),multicellular organismal development (BP),positive regulation of cell proliferation (BP),positive regulation of MAP kinase activity (BP)	4	0.00187307
positive regulation of cell migration (BP),multicellular organismal development (BP),positive regulation of cell proliferation (BP),platelet-derived growth factor receptor signaling pathway (BP)	4	0.00187307
positive regulation of cell migration (BP),negative regulation of apoptotic process (BP),positive regulation of cell proliferation (BP)	4	0.0181662
positive regulation of cell migration (BP),phosphorylation (BP),protein autophosphorylation (BP),transmembrane receptor protein tyrosine kinase signaling pathway (BP),protein phosphorylation (BP),positive regulation of cell proliferation (BP)	4	0.00800098
positive regulation of cell migration (BP),phosphorylation (BP),protein autophosphorylation (BP),protein phosphorylation (BP),signal transduction (BP)	4	0.00383425
positive regulation of cell migration (BP),phosphorylation (BP),protein autophosphorylation (BP),protein phosphorylation (BP),peptidyl-tyrosine phosphorylation (BP)	4	0.0225522
positive regulation of cell migration (BP),phosphorylation (BP),protein autophosphorylation (BP),positive regulation of cell proliferation (BP),peptidyl-tyrosine phosphorylation (BP),positive regulation of ERK1 and ERK2 cascade (BP)	4	0.00187307
positive regulation of cell migration (BP),transmembrane receptor protein tyrosine kinase signaling pathway (BP),signal transduction (BP)	4	0.00354653
positive regulation of cell migration (BP),signal transduction (BP),positive regulation of cell proliferation (BP)	4	0.0146575
positive regulation of cell migration (BP),positive regulation of cell proliferation (BP),cell proliferation (BP)	4	0.00187307
positive regulation of cell migration (BP),positive regulation of cell proliferation (BP),positive regulation of mesenchymal cell proliferation (BP)	4	0.00187307
positive regulation of cell migration (BP),positive regulation of cell proliferation (BP),in utero embryonic development (BP)	4	0.00383425
positive regulation of cell migration (BP),positive regulation of cell proliferation (BP),positive regulation of fibroblast proliferation (BP)	4	0.00354653
metabolic process (BP),transport (BP),ion transport (BP),transmembrane transport (BP)	4	0.0340857
metabolic process (BP),signal transduction (BP),cGMP catabolic process (BP),cAMP catabolic process (BP)	4	0.00354653
metabolic process (BP),response to virus (BP)	4	0.0105912
metabolic process (BP),innate immune response (BP)	4	0.0105912
metabolic process (BP),response to lipopolysaccharide (BP)	4	0.0146575
metabolic process (BP),carbohydrate phosphorylation (BP)	4	0.00800098
response to drug (BP),B cell receptor signaling pathway (BP)	4	0.00383425
regulation of apoptotic process (BP),regulation of transcription, DNA-dependent (BP),regulation of cell proliferation (BP)	4	0.00800098
regulation of apoptotic process (BP),negative regulation of apoptotic process (BP),positive regulation of cell proliferation (BP)	4	0.0225522
regulation of apoptotic process (BP),apoptotic process (BP),positive regulation of apoptotic process (BP),spermatogenesis (BP)	4	0.000841256
regulation of apoptotic process (BP),apoptotic process (BP),induction of apoptosis (BP),activation of cysteine-type endopeptidase activity involved in apoptotic process (BP)	4	0.0105912
regulation of apoptotic process (BP),positive regulation of transcription from RNA polymerase II promoter (BP),positive regulation of cell proliferation (BP)	4	0.0146575
muscle organ development (BP),multicellular organismal development (BP),regulation of transcription, DNA-dependent (BP),cell differentiation (BP)	4	0.0181662
muscle organ development (BP),positive regulation of transcription from RNA polymerase II promoter (BP)	4	0.0225522
muscle organ development (BP),skeletal muscle tissue development (BP)	4	0.0105912
protein localization to nucleus (BP),positive regulation of transcription, DNA-dependent (BP)	4	0.00532369
dephosphorylation (BP),phosphorylation (BP)	4	0.00800098
transcription, DNA-dependent (BP),multicellular organismal development (BP),regulation of transcription, DNA-dependent (BP),anterior/posterior pattern specification (BP),positive regulation of transcription, DNA-dependent (BP)	4	0.00532369
transcription, DNA-dependent (BP),multicellular organismal development (BP),regulation of transcription, DNA-dependent (BP),anterior/posterior pattern specification (BP),positive regulation of transcription from RNA polymerase II promoter (BP),embryonic skeletal system morphogenesis (BP)	4	0.00532369
transcription, DNA-dependent (BP),multicellular organismal development (BP),regulation of transcription, DNA-dependent (BP),anterior/posterior pattern specification (BP),proximal/distal pattern formation (BP)	4	0.00383425
transcription, DNA-dependent (BP),multicellular organismal development (BP),regulation of transcription, DNA-dependent (BP),anterior/posterior pattern specification (BP),embryonic limb morphogenesis (BP)	4	0.00532369
transcription, DNA-dependent (BP),multicellular organismal development (BP),regulation of transcription, DNA-dependent (BP),negative regulation of apoptotic process (BP),negative regulation of transcription from RNA polymerase II promoter (BP),negative regulation of transcription, DNA-dependent (BP)	4	0.00532369
transcription, DNA-dependent (BP),multicellular organismal development (BP),regulation of transcription, DNA-dependent (BP),positive regulation of transcription, DNA-dependent (BP),transcription from RNA polymerase II promoter (BP)	4	0.0105912
transcription, DNA-dependent (BP),multicellular organismal development (BP),regulation of transcription, DNA-dependent (BP),regulation of cell proliferation (BP),positive regulation of transcription from RNA polymerase II promoter (BP)	4	0.00800098
transcription, DNA-dependent (BP),multicellular organismal development (BP),regulation of transcription, DNA-dependent (BP),regulation of cell proliferation (BP),negative regulation of transcription from RNA polymerase II promoter (BP),negative regulation of transcription, DNA-dependent (BP)	4	0.00383425
transcription, DNA-dependent (BP),multicellular organismal development (BP),regulation of transcription, DNA-dependent (BP),cell differentiation (BP),negative regulation of cell proliferation (BP),negative regulation of transcription from RNA polymerase II promoter (BP)	4	0.00383425
transcription, DNA-dependent (BP),multicellular organismal development (BP),regulation of transcription, DNA-dependent (BP),cell differentiation (BP),regulation of transcription from RNA polymerase II promoter (BP)	4	0.0475317
transcription, DNA-dependent (BP),multicellular organismal development (BP),regulation of transcription, DNA-dependent (BP),cell differentiation (BP),transcription from RNA polymerase II promoter (BP)	4	0.00532369
transcription, DNA-dependent (BP),multicellular organismal development (BP),regulation of transcription, DNA-dependent (BP),positive regulation of transcription from RNA polymerase II promoter (BP),pattern specification process (BP)	4	0.0225522
transcription, DNA-dependent (BP),multicellular organismal development (BP),regulation of transcription, DNA-dependent (BP),positive regulation of transcription from RNA polymerase II promoter (BP),regulation of gene expression (BP)	4	0.0146575
transcription, DNA-dependent (BP),multicellular organismal development (BP),regulation of transcription, DNA-dependent (BP),positive regulation of transcription from RNA polymerase II promoter (BP),skeletal muscle tissue development (BP)	4	0.00187307
transcription, DNA-dependent (BP),multicellular organismal development (BP),regulation of transcription, DNA-dependent (BP),positive regulation of transcription from RNA polymerase II promoter (BP),embryonic limb morphogenesis (BP)	4	0.00532369
transcription, DNA-dependent (BP),multicellular organismal development (BP),regulation of transcription, DNA-dependent (BP),positive regulation of transcription from RNA polymerase II promoter (BP),transcription from RNA polymerase II promoter (BP)	4	0.0146575
transcription, DNA-dependent (BP),multicellular organismal development (BP),regulation of transcription, DNA-dependent (BP),glucose homeostasis (BP)	4	0.00187307
transcription, DNA-dependent (BP),multicellular organismal development (BP),regulation of transcription, DNA-dependent (BP),positive regulation of cell proliferation (BP),negative regulation of transcription from RNA polymerase II promoter (BP),negative regulation of transcription, DNA-dependent (BP)	4	0.00800098
transcription, DNA-dependent (BP),multicellular organismal development (BP),regulation of transcription, DNA-dependent (BP),pattern specification process (BP),negative regulation of transcription from RNA polymerase II promoter (BP)	4	0.0146575
transcription, DNA-dependent (BP),multicellular organismal development (BP),regulation of transcription, DNA-dependent (BP),negative regulation of transcription from RNA polymerase II promoter (BP),in utero embryonic development (BP)	4	0.0181662
transcription, DNA-dependent (BP),multicellular organismal development (BP),regulation of transcription, DNA-dependent (BP),negative regulation of transcription from RNA polymerase II promoter (BP),negative regulation of transcription, DNA-dependent (BP),stem cell differentiation (BP)	4	0.00354653
transcription, DNA-dependent (BP),multicellular organismal development (BP),regulation of transcription, DNA-dependent (BP),negative regulation of transcription from RNA polymerase II promoter (BP),regulation of gene expression (BP)	4	0.00532369
transcription, DNA-dependent (BP),multicellular organismal development (BP),regulation of transcription, DNA-dependent (BP),negative regulation of transcription from RNA polymerase II promoter (BP),chromatin modification (BP)	4	0.00354653
transcription, DNA-dependent (BP),multicellular organismal development (BP),regulation of transcription, DNA-dependent (BP),negative regulation of transcription from RNA polymerase II promoter (BP),palate development (BP)	4	0.00383425
transcription, DNA-dependent (BP),multicellular organismal development (BP),regulation of transcription, DNA-dependent (BP),dorsal/ventral pattern formation (BP)	4	0.0105912
transcription, DNA-dependent (BP),multicellular organismal development (BP),regulation of transcription, DNA-dependent (BP),skeletal system development (BP),embryonic digit morphogenesis (BP)	4	0.00187307
transcription, DNA-dependent (BP),multicellular organismal development (BP),regulation of transcription, DNA-dependent (BP),regulation of transcription from RNA polymerase II promoter (BP),negative regulation of transcription, DNA-dependent (BP)	4	0.00532369
transcription, DNA-dependent (BP),multicellular organismal development (BP),regulation of transcription, DNA-dependent (BP),embryonic skeletal system development (BP)	4	0.0225522
transcription, DNA-dependent (BP),multicellular organismal development (BP),regulation of transcription, DNA-dependent (BP),cartilage development (BP)	4	0.0286754
transcription, DNA-dependent (BP),regulation of transcription, DNA-dependent (BP),kidney development (BP),positive regulation of transcription from RNA polymerase II promoter (BP),negative regulation of transcription from RNA polymerase II promoter (BP)	4	0.0406147
transcription, DNA-dependent (BP),regulation of transcription, DNA-dependent (BP),kidney development (BP),ureteric bud development (BP)	4	0.00383425
transcription, DNA-dependent (BP),regulation of transcription, DNA-dependent (BP),negative regulation of apoptotic process (BP),cell differentiation (BP),negative regulation of transcription from RNA polymerase II promoter (BP)	4	0.00383425
transcription, DNA-dependent (BP),regulation of transcription, DNA-dependent (BP),negative regulation of apoptotic process (BP),positive regulation of cell proliferation (BP),negative regulation of transcription, DNA-dependent (BP)	4	0.0286754
transcription, DNA-dependent (BP),regulation of transcription, DNA-dependent (BP),negative regulation of apoptotic process (BP),negative regulation of transcription from RNA polymerase II promoter (BP),embryonic digit morphogenesis (BP)	4	0.00532369
transcription, DNA-dependent (BP),regulation of transcription, DNA-dependent (BP),brain development (BP),pattern specification process (BP)	4	0.00383425
transcription, DNA-dependent (BP),regulation of transcription, DNA-dependent (BP),brain development (BP),camera-type eye development (BP)	4	0.00800098
transcription, DNA-dependent (BP),regulation of transcription, DNA-dependent (BP),positive regulation of transcription, DNA-dependent (BP),cell differentiation (BP),glucose homeostasis (BP)	4	0.00354653
transcription, DNA-dependent (BP),regulation of transcription, DNA-dependent (BP),positive regulation of transcription, DNA-dependent (BP),positive regulation of transcription from RNA polymerase II promoter (BP),glucose homeostasis (BP)	4	0.0225522
transcription, DNA-dependent (BP),regulation of transcription, DNA-dependent (BP),positive regulation of transcription, DNA-dependent (BP),positive regulation of transcription from RNA polymerase II promoter (BP),pattern specification process (BP),negative regulation of transcription from RNA polymerase II promoter (BP)	4	0.0406147
transcription, DNA-dependent (BP),regulation of transcription, DNA-dependent (BP),positive regulation of transcription, DNA-dependent (BP),positive regulation of transcription from RNA polymerase II promoter (BP),negative regulation of transcription from RNA polymerase II promoter (BP),regulation of sequence-specific DNA binding transcription factor activity (BP)	4	0.0225522
transcription, DNA-dependent (BP),regulation of transcription, DNA-dependent (BP),positive regulation of transcription, DNA-dependent (BP),positive regulation of transcription from RNA polymerase II promoter (BP),blood vessel development (BP)	4	0.0146575
transcription, DNA-dependent (BP),regulation of transcription, DNA-dependent (BP),positive regulation of transcription, DNA-dependent (BP),anti-apoptosis (BP)	4	0.0146575
transcription, DNA-dependent (BP),regulation of transcription, DNA-dependent (BP),positive regulation of transcription, DNA-dependent (BP),neuron migration (BP)	4	0.0146575
transcription, DNA-dependent (BP),regulation of transcription, DNA-dependent (BP),regulation of cell proliferation (BP),cell differentiation (BP)	4	0.0340857
transcription, DNA-dependent (BP),regulation of transcription, DNA-dependent (BP),regulation of cell proliferation (BP),positive regulation of transcription from RNA polymerase II promoter (BP),negative regulation of transcription from RNA polymerase II promoter (BP)	4	0.0286754
transcription, DNA-dependent (BP),regulation of transcription, DNA-dependent (BP),regulation of cell proliferation (BP),positive regulation of cell proliferation (BP)	4	0.0105912
transcription, DNA-dependent (BP),regulation of transcription, DNA-dependent (BP),regulation of cell proliferation (BP),regulation of transcription from RNA polymerase II promoter (BP)	4	0.0406147
transcription, DNA-dependent (BP),regulation of transcription, DNA-dependent (BP),cell differentiation (BP),positive regulation of neuroblast proliferation (BP)	4	0.000841256
transcription, DNA-dependent (BP),regulation of transcription, DNA-dependent (BP),positive regulation of transcription from RNA polymerase II promoter (BP),negative regulation of transcription from RNA polymerase II promoter (BP),negative regulation of sequence-specific DNA binding transcription factor activity (BP)	4	0.0225522
transcription, DNA-dependent (BP),regulation of transcription, DNA-dependent (BP),positive regulation of transcription from RNA polymerase II promoter (BP),negative regulation of transcription from RNA polymerase II promoter (BP),epithelial cell differentiation (BP)	4	0.00383425
transcription, DNA-dependent (BP),regulation of transcription, DNA-dependent (BP),positive regulation of transcription from RNA polymerase II promoter (BP),negative regulation of transcription from RNA polymerase II promoter (BP),ureteric bud development (BP)	4	0.00800098
transcription, DNA-dependent (BP),regulation of transcription, DNA-dependent (BP),positive regulation of transcription from RNA polymerase II promoter (BP),negative regulation of transcription from RNA polymerase II promoter (BP),stem cell differentiation (BP)	4	0.00532369
transcription, DNA-dependent (BP),regulation of transcription, DNA-dependent (BP),positive regulation of transcription from RNA polymerase II promoter (BP),odontogenesis of dentin-containing tooth (BP)	4	0.0406147
transcription, DNA-dependent (BP),regulation of transcription, DNA-dependent (BP),positive regulation of transcription from RNA polymerase II promoter (BP),embryonic digit morphogenesis (BP)	4	0.0105912
transcription, DNA-dependent (BP),regulation of transcription, DNA-dependent (BP),positive regulation of transcription from RNA polymerase II promoter (BP),anti-apoptosis (BP)	4	0.0181662
transcription, DNA-dependent (BP),regulation of transcription, DNA-dependent (BP),positive regulation of transcription from RNA polymerase II promoter (BP),neuron migration (BP)	4	0.0286754
transcription, DNA-dependent (BP),regulation of transcription, DNA-dependent (BP),positive regulation of transcription from RNA polymerase II promoter (BP),camera-type eye development (BP)	4	0.0340857
transcription, DNA-dependent (BP),regulation of transcription, DNA-dependent (BP),positive regulation of transcription from RNA polymerase II promoter (BP),cartilage development (BP)	4	0.0286754
transcription, DNA-dependent (BP),regulation of transcription, DNA-dependent (BP),positive regulation of transcription from RNA polymerase II promoter (BP),negative regulation of androgen receptor signaling pathway (BP)	4	0.00383425
transcription, DNA-dependent (BP),regulation of transcription, DNA-dependent (BP),cell fate commitment (BP),regulation of transcription from RNA polymerase II promoter (BP)	4	0.0181662
transcription, DNA-dependent (BP),regulation of transcription, DNA-dependent (BP),pattern specification process (BP),negative regulation of transcription from RNA polymerase II promoter (BP),tissue development (BP),regulation of sequence-specific DNA binding transcription factor activity (BP)	4	0.0475317
transcription, DNA-dependent (BP),regulation of transcription, DNA-dependent (BP),pattern specification process (BP),negative regulation of transcription, DNA-dependent (BP)	4	0.0340857
transcription, DNA-dependent (BP),regulation of transcription, DNA-dependent (BP),negative regulation of transcription from RNA polymerase II promoter (BP),negative regulation of sequence-specific DNA binding transcription factor activity (BP),negative regulation of transcription, DNA-dependent (BP)	4	0.0286754
transcription, DNA-dependent (BP),regulation of transcription, DNA-dependent (BP),negative regulation of transcription from RNA polymerase II promoter (BP),anti-apoptosis (BP),blood vessel development (BP)	4	0.00354653
transcription, DNA-dependent (BP),regulation of transcription, DNA-dependent (BP),negative regulation of transcription from RNA polymerase II promoter (BP),cartilage development (BP)	4	0.0181662
transcription, DNA-dependent (BP),regulation of transcription, DNA-dependent (BP),branching involved in ureteric bud morphogenesis (BP)	4	0.0406147
transcription, DNA-dependent (BP),regulation of transcription, DNA-dependent (BP),histone H4 acetylation (BP)	4	0.0340857
transcription, DNA-dependent (BP),regulation of transcription, DNA-dependent (BP),neural tube closure (BP)	4	0.0340857
transcription, DNA-dependent (BP),regulation of transcription, DNA-dependent (BP),camera-type eye development (BP),blood vessel development (BP)	4	0.00354653
transcription, DNA-dependent (BP),regulation of transcription, DNA-dependent (BP),forelimb morphogenesis (BP)	4	0.00532369
transcription, DNA-dependent (BP),regulation of transcription, DNA-dependent (BP),embryonic forelimb morphogenesis (BP)	4	0.0146575
transcription, DNA-dependent (BP),regulation of transcription, DNA-dependent (BP),cerebellum development (BP)	4	0.00800098
transcription, DNA-dependent (BP),regulation of transcription, DNA-dependent (BP),osteoblast differentiation (BP)	4	0.0406147
transcription, DNA-dependent (BP),regulation of transcription, DNA-dependent (BP),spinal cord association neuron differentiation (BP)	4	0.00800098
multicellular organismal development (BP),regulation of transcription, DNA-dependent (BP),anterior/posterior pattern specification (BP),positive regulation of transcription, DNA-dependent (BP),positive regulation of transcription from RNA polymerase II promoter (BP)	4	0.00383425
multicellular organismal development (BP),regulation of transcription, DNA-dependent (BP),anterior/posterior pattern specification (BP),positive regulation of transcription, DNA-dependent (BP),dorsal/ventral pattern formation (BP)	4	0.00187307
multicellular organismal development (BP),regulation of transcription, DNA-dependent (BP),anterior/posterior pattern specification (BP),positive regulation of transcription, DNA-dependent (BP),embryonic limb morphogenesis (BP)	4	0.000841256
multicellular organismal development (BP),regulation of transcription, DNA-dependent (BP),anterior/posterior pattern specification (BP),pattern specification process (BP)	4	0.0146575
multicellular organismal development (BP),regulation of transcription, DNA-dependent (BP),anterior/posterior pattern specification (BP),embryonic digit morphogenesis (BP),embryonic limb morphogenesis (BP)	4	0.00354653
multicellular organismal development (BP),regulation of transcription, DNA-dependent (BP),anterior/posterior pattern specification (BP),embryonic skeletal system development (BP)	4	0.0181662
multicellular organismal development (BP),regulation of transcription, DNA-dependent (BP),anterior/posterior pattern specification (BP),embryonic forelimb morphogenesis (BP)	4	0.00354653
multicellular organismal development (BP),regulation of transcription, DNA-dependent (BP),kidney development (BP),pattern specification process (BP)	4	0.000841256
multicellular organismal development (BP),regulation of transcription, DNA-dependent (BP),negative regulation of apoptotic process (BP),positive regulation of transcription from RNA polymerase II promoter (BP),negative regulation of transcription from RNA polymerase II promoter (BP)	4	0.00800098
multicellular organismal development (BP),regulation of transcription, DNA-dependent (BP),positive regulation of transcription, DNA-dependent (BP),regulation of cell proliferation (BP)	4	0.00800098
multicellular organismal development (BP),regulation of transcription, DNA-dependent (BP),positive regulation of transcription, DNA-dependent (BP),cell differentiation (BP),regulation of transcription from RNA polymerase II promoter (BP)	4	0.0225522
multicellular organismal development (BP),regulation of transcription, DNA-dependent (BP),positive regulation of transcription, DNA-dependent (BP),embryonic digit morphogenesis (BP)	4	0.00187307
multicellular organismal development (BP),regulation of transcription, DNA-dependent (BP),positive regulation of transcription, DNA-dependent (BP),forebrain development (BP)	4	0.00354653
multicellular organismal development (BP),regulation of transcription, DNA-dependent (BP),positive regulation of transcription, DNA-dependent (BP),regulation of gene expression (BP)	4	0.0105912
multicellular organismal development (BP),regulation of transcription, DNA-dependent (BP),positive regulation of transcription, DNA-dependent (BP),skeletal muscle tissue development (BP)	4	0.00383425
multicellular organismal development (BP),regulation of transcription, DNA-dependent (BP),positive regulation of transcription, DNA-dependent (BP),palate development (BP)	4	0.00383425
multicellular organismal development (BP),regulation of transcription, DNA-dependent (BP),regulation of cell proliferation (BP),positive regulation of cell proliferation (BP),negative regulation of transcription from RNA polymerase II promoter (BP)	4	0.000841256
multicellular organismal development (BP),regulation of transcription, DNA-dependent (BP),regulation of cell proliferation (BP),embryonic digit morphogenesis (BP)	4	0.000841256
multicellular organismal development (BP),regulation of transcription, DNA-dependent (BP),positive regulation of transcription from RNA polymerase II promoter (BP),pattern specification process (BP),negative regulation of transcription from RNA polymerase II promoter (BP)	4	0.00532369
multicellular organismal development (BP),regulation of transcription, DNA-dependent (BP),positive regulation of transcription from RNA polymerase II promoter (BP),embryonic skeletal system morphogenesis (BP),skeletal muscle tissue development (BP)	4	0.00354653
multicellular organismal development (BP),regulation of transcription, DNA-dependent (BP),positive regulation of transcription from RNA polymerase II promoter (BP),negative regulation of transcription from RNA polymerase II promoter (BP),regulation of gene expression (BP)	4	0.00800098
multicellular organismal development (BP),regulation of transcription, DNA-dependent (BP),positive regulation of transcription from RNA polymerase II promoter (BP),embryonic digit morphogenesis (BP),embryonic limb morphogenesis (BP)	4	0.000841256
multicellular organismal development (BP),regulation of transcription, DNA-dependent (BP),positive regulation of transcription from RNA polymerase II promoter (BP),neuron migration (BP)	4	0.00800098
multicellular organismal development (BP),regulation of transcription, DNA-dependent (BP),positive regulation of transcription from RNA polymerase II promoter (BP),embryonic forelimb morphogenesis (BP)	4	0.00800098
multicellular organismal development (BP),regulation of transcription, DNA-dependent (BP),positive regulation of transcription from RNA polymerase II promoter (BP),palate development (BP)	4	0.00532369
multicellular organismal development (BP),regulation of transcription, DNA-dependent (BP),cell fate commitment (BP),regulation of gene expression (BP)	4	0.00354653
multicellular organismal development (BP),regulation of transcription, DNA-dependent (BP),pattern specification process (BP),regulation of gene expression (BP)	4	0.00187307
multicellular organismal development (BP),regulation of transcription, DNA-dependent (BP),odontogenesis of dentin-containing tooth (BP)	4	0.00800098
multicellular organismal development (BP),regulation of transcription, DNA-dependent (BP),thymus development (BP)	4	0.00532369
multicellular organismal development (BP),regulation of transcription, DNA-dependent (BP),branching involved in ureteric bud morphogenesis (BP)	4	0.0146575
multicellular organismal development (BP),regulation of transcription, DNA-dependent (BP),negative regulation of Wnt receptor signaling pathway (BP)	4	0.00354653
multicellular organismal development (BP),regulation of transcription, DNA-dependent (BP),embryonic pattern specification (BP)	4	0.00187307
multicellular organismal development (BP),regulation of transcription, DNA-dependent (BP),embryonic cranial skeleton morphogenesis (BP)	4	0.00800098
multicellular organismal development (BP),hair follicle development (BP),skin development (BP)	4	0.00187307
multicellular organismal development (BP),anatomical structure morphogenesis (BP)	4	0.0181662
multicellular organismal development (BP),anterior/posterior pattern specification (BP),signal transduction (BP),positive regulation of cell proliferation (BP),canonical Wnt receptor signaling pathway (BP)	4	0.00383425
multicellular organismal development (BP),anterior/posterior pattern specification (BP),signal transduction (BP),negative regulation of transcription from RNA polymerase II promoter (BP),canonical Wnt receptor signaling pathway (BP),cell-cell signaling (BP)	4	0.0181662
multicellular organismal development (BP),anterior/posterior pattern specification (BP),signal transduction (BP),canonical Wnt receptor signaling pathway (BP),Wnt receptor signaling pathway (BP)	4	0.0181662
multicellular organismal development (BP),anterior/posterior pattern specification (BP),positive regulation of transcription, DNA-dependent (BP),cell differentiation (BP)	4	0.00532369
multicellular organismal development (BP),anterior/posterior pattern specification (BP),positive regulation of transcription, DNA-dependent (BP),positive regulation of transcription from RNA polymerase II promoter (BP),embryonic limb morphogenesis (BP),palate development (BP)	4	0.00187307
multicellular organismal development (BP),anterior/posterior pattern specification (BP),positive regulation of transcription, DNA-dependent (BP),canonical Wnt receptor signaling pathway (BP)	4	0.0146575
multicellular organismal development (BP),anterior/posterior pattern specification (BP),positive regulation of transcription, DNA-dependent (BP),dorsal/ventral axis specification (BP),negative regulation of epithelial cell proliferation (BP)	4	0.000841256
multicellular organismal development (BP),anterior/posterior pattern specification (BP),positive regulation of transcription, DNA-dependent (BP),embryonic digit morphogenesis (BP),embryonic limb morphogenesis (BP)	4	0.00187307
multicellular organismal development (BP),anterior/posterior pattern specification (BP),positive regulation of transcription, DNA-dependent (BP),neural tube closure (BP)	4	0.000841256
multicellular organismal development (BP),anterior/posterior pattern specification (BP),positive regulation of transcription from RNA polymerase II promoter (BP),canonical Wnt receptor signaling pathway (BP)	4	0.00800098
multicellular organismal development (BP),anterior/posterior pattern specification (BP),positive regulation of transcription from RNA polymerase II promoter (BP),dorsal/ventral axis specification (BP)	4	0.000841256
multicellular organismal development (BP),anterior/posterior pattern specification (BP),positive regulation of transcription from RNA polymerase II promoter (BP),embryonic digit morphogenesis (BP),embryonic limb morphogenesis (BP)	4	0.00187307
multicellular organismal development (BP),anterior/posterior pattern specification (BP),positive regulation of transcription from RNA polymerase II promoter (BP),axon guidance (BP)	4	0.00187307
multicellular organismal development (BP),anterior/posterior pattern specification (BP),positive regulation of transcription from RNA polymerase II promoter (BP),embryonic forelimb morphogenesis (BP)	4	0.00354653
multicellular organismal development (BP),anterior/posterior pattern specification (BP),canonical Wnt receptor signaling pathway (BP),dorsal/ventral axis specification (BP),Wnt receptor signaling pathway (BP)	4	0.000841256
multicellular organismal development (BP),anterior/posterior pattern specification (BP),positive regulation of gene expression (BP)	4	0.0105912
multicellular organismal development (BP),anterior/posterior pattern specification (BP),negative regulation of transcription, DNA-dependent (BP)	4	0.0105912
multicellular organismal development (BP),positive regulation of neuron differentiation (BP),negative regulation of transcription from RNA polymerase II promoter (BP)	4	0.0181662
multicellular organismal development (BP),kidney development (BP),positive regulation of transcription, DNA-dependent (BP)	4	0.0105912
multicellular organismal development (BP),kidney development (BP),cell differentiation (BP)	4	0.0105912
multicellular organismal development (BP),kidney development (BP),positive regulation of transcription from RNA polymerase II promoter (BP),negative regulation of transcription from RNA polymerase II promoter (BP),branching involved in ureteric bud morphogenesis (BP)	4	0.00354653
multicellular organismal development (BP),kidney development (BP),positive regulation of cell proliferation (BP)	4	0.00383425
multicellular organismal development (BP),kidney development (BP),positive regulation of branching involved in ureteric bud morphogenesis (BP)	4	0.00187307
multicellular organismal development (BP),negative regulation of apoptotic process (BP),signal transduction (BP),positive regulation of cell proliferation (BP),digestive tract morphogenesis (BP)	4	0.00187307
multicellular organismal development (BP),negative regulation of apoptotic process (BP),positive regulation of transcription, DNA-dependent (BP),positive regulation of cell proliferation (BP),negative regulation of transcription from RNA polymerase II promoter (BP),embryonic digit morphogenesis (BP)	4	0.00187307
multicellular organismal development (BP),negative regulation of apoptotic process (BP),positive regulation of transcription, DNA-dependent (BP),positive regulation of cell proliferation (BP),negative regulation of transcription, DNA-dependent (BP)	4	0.00532369
multicellular organismal development (BP),negative regulation of apoptotic process (BP),regulation of cell proliferation (BP),positive regulation of cell proliferation (BP)	4	0.00383425
multicellular organismal development (BP),negative regulation of apoptotic process (BP),cell differentiation (BP),positive regulation of transcription from RNA polymerase II promoter (BP),positive regulation of cell proliferation (BP)	4	0.0105912
multicellular organismal development (BP),negative regulation of apoptotic process (BP),cell differentiation (BP),positive regulation of transcription from RNA polymerase II promoter (BP),negative regulation of transcription from RNA polymerase II promoter (BP)	4	0.00383425
multicellular organismal development (BP),negative regulation of apoptotic process (BP),cell differentiation (BP),positive regulation of cell proliferation (BP),negative regulation of transcription, DNA-dependent (BP)	4	0.00383425
multicellular organismal development (BP),negative regulation of apoptotic process (BP),cell differentiation (BP),negative regulation of transcription from RNA polymerase II promoter (BP),negative regulation of transcription, DNA-dependent (BP)	4	0.00354653
multicellular organismal development (BP),negative regulation of apoptotic process (BP),cell differentiation (BP),neural tube closure (BP)	4	0.00383425
multicellular organismal development (BP),negative regulation of apoptotic process (BP),cell differentiation (BP),positive regulation of epithelial cell proliferation (BP)	4	0.00383425
multicellular organismal development (BP),negative regulation of apoptotic process (BP),positive regulation of transcription from RNA polymerase II promoter (BP),positive regulation of cell proliferation (BP),negative regulation of transcription from RNA polymerase II promoter (BP)	4	0.0146575
multicellular organismal development (BP),negative regulation of apoptotic process (BP),positive regulation of transcription from RNA polymerase II promoter (BP),positive regulation of cell proliferation (BP),lung development (BP)	4	0.000841256
multicellular organismal development (BP),negative regulation of apoptotic process (BP),positive regulation of transcription from RNA polymerase II promoter (BP),positive regulation of cell proliferation (BP),angiogenesis (BP)	4	0.000841256
multicellular organismal development (BP),negative regulation of apoptotic process (BP),positive regulation of transcription from RNA polymerase II promoter (BP),negative regulation of transcription from RNA polymerase II promoter (BP),embryonic digit morphogenesis (BP),embryonic limb morphogenesis (BP)	4	0.00187307
multicellular organismal development (BP),negative regulation of apoptotic process (BP),positive regulation of transcription from RNA polymerase II promoter (BP),negative regulation of transcription from RNA polymerase II promoter (BP),negative regulation of transcription, DNA-dependent (BP)	4	0.00532369
multicellular organismal development (BP),negative regulation of apoptotic process (BP),positive regulation of cell proliferation (BP),negative regulation of transcription from RNA polymerase II promoter (BP),negative regulation of transcription, DNA-dependent (BP)	4	0.00383425
multicellular organismal development (BP),negative regulation of apoptotic process (BP),positive regulation of cell proliferation (BP),vasculature development (BP)	4	0.00187307
multicellular organismal development (BP),negative regulation of apoptotic process (BP),positive regulation of cell proliferation (BP),positive regulation of epithelial cell proliferation (BP)	4	0.00383425
multicellular organismal development (BP),negative regulation of apoptotic process (BP),cell proliferation (BP)	4	0.00354653
multicellular organismal development (BP),negative regulation of apoptotic process (BP),in utero embryonic development (BP)	4	0.0181662
multicellular organismal development (BP),phosphorylation (BP),protein autophosphorylation (BP),transmembrane receptor protein tyrosine kinase signaling pathway (BP),protein phosphorylation (BP)	4	0.0146575
multicellular organismal development (BP),brain development (BP),regulation of transcription from RNA polymerase II promoter (BP),Wnt receptor signaling pathway (BP),vasculature development (BP)	4	0.0146575
multicellular organismal development (BP),protein phosphorylation (BP),positive regulation of cell proliferation (BP)	4	0.00354653
multicellular organismal development (BP),G-protein coupled receptor signaling pathway (BP),signal transduction (BP),cell surface receptor signaling pathway (BP)	4	0.0286754
multicellular organismal development (BP),signal transduction (BP),positive regulation of transcription, DNA-dependent (BP),canonical Wnt receptor signaling pathway (BP),Wnt receptor signaling pathway (BP),negative regulation of canonical Wnt receptor signaling pathway (BP)	4	0.00354653
multicellular organismal development (BP),signal transduction (BP),canonical Wnt receptor signaling pathway (BP),regulation of transcription from RNA polymerase II promoter (BP),Wnt receptor signaling pathway (BP)	4	0.0181662
multicellular organismal development (BP),signal transduction (BP),canonical Wnt receptor signaling pathway (BP),dorsal/ventral axis specification (BP),Wnt receptor signaling pathway (BP)	4	0.00187307
multicellular organismal development (BP),signal transduction (BP),canonical Wnt receptor signaling pathway (BP),Wnt receptor signaling pathway (BP),Wnt receptor signaling pathway, calcium modulating pathway (BP)	4	0.00800098
multicellular organismal development (BP),signal transduction (BP),canonical Wnt receptor signaling pathway (BP),Wnt receptor signaling pathway (BP),cell-cell signaling (BP)	4	0.0406147
multicellular organismal development (BP),signal transduction (BP),canonical Wnt receptor signaling pathway (BP),Wnt receptor signaling pathway (BP),positive regulation of JUN kinase activity (BP)	4	0.000841256
multicellular organismal development (BP),signal transduction (BP),canonical Wnt receptor signaling pathway (BP),embryo development (BP)	4	0.00383425
multicellular organismal development (BP),signal transduction (BP),canonical Wnt receptor signaling pathway (BP),vasculature development (BP)	4	0.0146575
multicellular organismal development (BP),positive regulation of transcription, DNA-dependent (BP),cell differentiation (BP),positive regulation of transcription from RNA polymerase II promoter (BP),negative regulation of transcription, DNA-dependent (BP)	4	0.0406147
multicellular organismal development (BP),positive regulation of transcription, DNA-dependent (BP),cell differentiation (BP),positive regulation of cell proliferation (BP),negative regulation of transcription, DNA-dependent (BP)	4	0.00532369
multicellular organismal development (BP),positive regulation of transcription, DNA-dependent (BP),cell differentiation (BP),negative regulation of epithelial cell proliferation (BP)	4	0.00187307
multicellular organismal development (BP),positive regulation of transcription, DNA-dependent (BP),positive regulation of transcription from RNA polymerase II promoter (BP),cell fate commitment (BP),regulation of gene expression (BP)	4	0.00354653
multicellular organismal development (BP),positive regulation of transcription, DNA-dependent (BP),positive regulation of transcription from RNA polymerase II promoter (BP),positive regulation of cell proliferation (BP),negative regulation of transcription from RNA polymerase II promoter (BP)	4	0.0406147
multicellular organismal development (BP),positive regulation of transcription, DNA-dependent (BP),positive regulation of transcription from RNA polymerase II promoter (BP),embryonic skeletal system morphogenesis (BP)	4	0.00383425
multicellular organismal development (BP),positive regulation of transcription, DNA-dependent (BP),positive regulation of transcription from RNA polymerase II promoter (BP),negative regulation of transcription from RNA polymerase II promoter (BP),negative regulation of transcription, DNA-dependent (BP)	4	0.0406147
multicellular organismal development (BP),positive regulation of transcription, DNA-dependent (BP),positive regulation of transcription from RNA polymerase II promoter (BP),negative regulation of transcription from RNA polymerase II promoter (BP),embryonic limb morphogenesis (BP)	4	0.00354653
multicellular organismal development (BP),positive regulation of transcription, DNA-dependent (BP),positive regulation of transcription from RNA polymerase II promoter (BP),embryonic digit morphogenesis (BP),embryonic limb morphogenesis (BP)	4	0.00187307
multicellular organismal development (BP),positive regulation of transcription, DNA-dependent (BP),positive regulation of transcription from RNA polymerase II promoter (BP),forebrain development (BP)	4	0.00187307
multicellular organismal development (BP),positive regulation of transcription, DNA-dependent (BP),positive regulation of transcription from RNA polymerase II promoter (BP),embryonic limb morphogenesis (BP),neural tube closure (BP)	4	0.000841256
multicellular organismal development (BP),positive regulation of transcription, DNA-dependent (BP),positive regulation of transcription from RNA polymerase II promoter (BP),negative regulation of epithelial cell proliferation (BP)	4	0.00383425
multicellular organismal development (BP),positive regulation of transcription, DNA-dependent (BP),positive regulation of cell proliferation (BP),negative regulation of transcription from RNA polymerase II promoter (BP),negative regulation of transcription, DNA-dependent (BP)	4	0.0105912
multicellular organismal development (BP),positive regulation of transcription, DNA-dependent (BP),positive regulation of cell proliferation (BP),lung development (BP),embryonic limb morphogenesis (BP),embryonic skeletal system development (BP)	4	0.000841256
multicellular organismal development (BP),positive regulation of transcription, DNA-dependent (BP),positive regulation of protein phosphorylation (BP),canonical Wnt receptor signaling pathway (BP),Wnt receptor signaling pathway (BP)	4	0.00383425
multicellular organismal development (BP),positive regulation of transcription, DNA-dependent (BP),negative regulation of transcription from RNA polymerase II promoter (BP),palate development (BP)	4	0.00800098
multicellular organismal development (BP),positive regulation of transcription, DNA-dependent (BP),positive regulation of mesenchymal cell proliferation (BP),embryonic limb morphogenesis (BP)	4	0.00187307
multicellular organismal development (BP),positive regulation of transcription, DNA-dependent (BP),canonical Wnt receptor signaling pathway (BP),dorsal/ventral axis specification (BP),Wnt receptor signaling pathway (BP)	4	0.000841256
multicellular organismal development (BP),positive regulation of transcription, DNA-dependent (BP),canonical Wnt receptor signaling pathway (BP),Wnt receptor signaling pathway (BP),positive regulation of sequence-specific DNA binding transcription factor activity (BP)	4	0.00532369
multicellular organismal development (BP),positive regulation of transcription, DNA-dependent (BP),canonical Wnt receptor signaling pathway (BP),Wnt receptor signaling pathway (BP),neural tube closure (BP)	4	0.000841256
multicellular organismal development (BP),positive regulation of transcription, DNA-dependent (BP),canonical Wnt receptor signaling pathway (BP),Wnt receptor signaling pathway (BP),positive regulation of JUN kinase activity (BP)	4	0.000841256
multicellular organismal development (BP),positive regulation of transcription, DNA-dependent (BP),canonical Wnt receptor signaling pathway (BP),Wnt receptor signaling pathway (BP),planar cell polarity pathway involved in neural tube closure (BP)	4	0.00354653
multicellular organismal development (BP),positive regulation of transcription, DNA-dependent (BP),canonical Wnt receptor signaling pathway (BP),negative regulation of Wnt receptor signaling pathway (BP)	4	0.000841256
multicellular organismal development (BP),positive regulation of transcription, DNA-dependent (BP),regulation of transcription from RNA polymerase II promoter (BP),negative regulation of transcription, DNA-dependent (BP)	4	0.00383425
multicellular organismal development (BP),positive regulation of transcription, DNA-dependent (BP),embryonic digit morphogenesis (BP),palate development (BP),heart looping (BP)	4	0.00187307
multicellular organismal development (BP),positive regulation of transcription, DNA-dependent (BP),branching involved in ureteric bud morphogenesis (BP)	4	0.0146575
multicellular organismal development (BP),positive regulation of transcription, DNA-dependent (BP),embryo development (BP)	4	0.0146575
multicellular organismal development (BP),positive regulation of transcription, DNA-dependent (BP),axon guidance (BP)	4	0.00800098
multicellular organismal development (BP),positive regulation of transcription, DNA-dependent (BP),neural tube closure (BP),negative regulation of epithelial cell proliferation (BP)	4	0.000841256
multicellular organismal development (BP),positive regulation of transcription, DNA-dependent (BP),somitogenesis (BP)	4	0.00532369
multicellular organismal development (BP),positive regulation of transcription, DNA-dependent (BP),vasculature development (BP)	4	0.00532369
multicellular organismal development (BP),positive regulation of transcription, DNA-dependent (BP),positive regulation of canonical Wnt receptor signaling pathway (BP)	4	0.0105912
multicellular organismal development (BP),positive regulation of transcription, DNA-dependent (BP),inner ear morphogenesis (BP)	4	0.0146575
multicellular organismal development (BP),positive regulation of transcription, DNA-dependent (BP),outflow tract morphogenesis (BP)	4	0.00800098
multicellular organismal development (BP),positive regulation of transcription, DNA-dependent (BP),blood vessel development (BP)	4	0.00383425
multicellular organismal development (BP),positive regulation of transcription, DNA-dependent (BP),positive regulation of branching involved in ureteric bud morphogenesis (BP)	4	0.00354653
multicellular organismal development (BP),cell differentiation (BP),negative regulation of cell proliferation (BP),negative regulation of transcription from RNA polymerase II promoter (BP),negative regulation of transcription, DNA-dependent (BP)	4	0.00187307
multicellular organismal development (BP),cell differentiation (BP),positive regulation of transcription from RNA polymerase II promoter (BP),positive regulation of cell proliferation (BP),negative regulation of transcription from RNA polymerase II promoter (BP),negative regulation of transcription, DNA-dependent (BP)	4	0.00354653
multicellular organismal development (BP),cell differentiation (BP),positive regulation of transcription from RNA polymerase II promoter (BP),growth (BP)	4	0.00354653
multicellular organismal development (BP),cell differentiation (BP),positive regulation of transcription from RNA polymerase II promoter (BP),ossification (BP)	4	0.0105912
multicellular organismal development (BP),cell differentiation (BP),positive regulation of transcription from RNA polymerase II promoter (BP),positive regulation of endothelial cell proliferation (BP)	4	0.00354653
multicellular organismal development (BP),cell differentiation (BP),positive regulation of transcription from RNA polymerase II promoter (BP),cartilage development (BP)	4	0.0181662
multicellular organismal development (BP),cell differentiation (BP),positive regulation of cell proliferation (BP),lung development (BP)	4	0.00532369
multicellular organismal development (BP),cell differentiation (BP),positive regulation of cell proliferation (BP),positive regulation of epithelial cell proliferation (BP)	4	0.00800098
multicellular organismal development (BP),cell differentiation (BP),regulation of transcription from RNA polymerase II promoter (BP),negative regulation of transcription, DNA-dependent (BP)	4	0.00383425
multicellular organismal development (BP),cell differentiation (BP),forebrain development (BP)	4	0.0225522
multicellular organismal development (BP),cell differentiation (BP),positive regulation of apoptotic process (BP)	4	0.0340857
multicellular organismal development (BP),cell differentiation (BP),embryonic limb morphogenesis (BP)	4	0.00532369
multicellular organismal development (BP),cell differentiation (BP),ossification (BP),cartilage development (BP)	4	0.0105912
multicellular organismal development (BP),cell differentiation (BP),vasculature development (BP)	4	0.00532369
multicellular organismal development (BP),cell differentiation (BP),embryonic skeletal system development (BP)	4	0.00354653
multicellular organismal development (BP),cell differentiation (BP),positive regulation of canonical Wnt receptor signaling pathway (BP)	4	0.00383425
multicellular organismal development (BP),positive regulation of transcription from RNA polymerase II promoter (BP),embryonic skeletal system morphogenesis (BP),embryonic limb morphogenesis (BP)	4	0.000841256
multicellular organismal development (BP),positive regulation of transcription from RNA polymerase II promoter (BP),embryonic skeletal system morphogenesis (BP),embryonic cranial skeleton morphogenesis (BP)	4	0.00354653
multicellular organismal development (BP),positive regulation of transcription from RNA polymerase II promoter (BP),negative regulation of transcription from RNA polymerase II promoter (BP),lung development (BP)	4	0.00383425
multicellular organismal development (BP),positive regulation of transcription from RNA polymerase II promoter (BP),negative regulation of transcription from RNA polymerase II promoter (BP),positive regulation of gene expression (BP),embryonic hindlimb morphogenesis (BP)	4	0.00187307
multicellular organismal development (BP),positive regulation of transcription from RNA polymerase II promoter (BP),negative regulation of transcription from RNA polymerase II promoter (BP),embryonic limb morphogenesis (BP),neural tube closure (BP)	4	0.000841256
multicellular organismal development (BP),positive regulation of transcription from RNA polymerase II promoter (BP),negative regulation of transcription from RNA polymerase II promoter (BP),palate development (BP)	4	0.00383425
multicellular organismal development (BP),positive regulation of transcription from RNA polymerase II promoter (BP),negative regulation of transcription from RNA polymerase II promoter (BP),cartilage development (BP)	4	0.0146575
multicellular organismal development (BP),positive regulation of transcription from RNA polymerase II promoter (BP),positive regulation of mesenchymal cell proliferation (BP)	4	0.0105912
multicellular organismal development (BP),positive regulation of transcription from RNA polymerase II promoter (BP),odontogenesis of dentin-containing tooth (BP)	4	0.0181662
multicellular organismal development (BP),positive regulation of transcription from RNA polymerase II promoter (BP),embryonic digit morphogenesis (BP),embryonic hindlimb morphogenesis (BP),embryonic limb morphogenesis (BP)	4	0.00187307
multicellular organismal development (BP),positive regulation of transcription from RNA polymerase II promoter (BP),embryonic digit morphogenesis (BP),embryonic limb morphogenesis (BP),neural tube closure (BP)	4	0.000841256
multicellular organismal development (BP),positive regulation of transcription from RNA polymerase II promoter (BP),embryonic hindlimb morphogenesis (BP),embryonic forelimb morphogenesis (BP)	4	0.00383425
multicellular organismal development (BP),positive regulation of transcription from RNA polymerase II promoter (BP),embryo development (BP)	4	0.0225522
multicellular organismal development (BP),positive regulation of transcription from RNA polymerase II promoter (BP),embryonic skeletal system development (BP)	4	0.00800098
multicellular organismal development (BP),positive regulation of transcription from RNA polymerase II promoter (BP),camera-type eye development (BP)	4	0.0340857
multicellular organismal development (BP),positive regulation of transcription from RNA polymerase II promoter (BP),inner ear morphogenesis (BP)	4	0.0286754
multicellular organismal development (BP),positive regulation of transcription from RNA polymerase II promoter (BP),negative regulation of fat cell differentiation (BP)	4	0.00383425
multicellular organismal development (BP),positive regulation of transcription from RNA polymerase II promoter (BP),positive regulation of branching involved in ureteric bud morphogenesis (BP)	4	0.00532369
multicellular organismal development (BP),cell fate commitment (BP),negative regulation of transcription from RNA polymerase II promoter (BP),regulation of gene expression (BP)	4	0.00187307
multicellular organismal development (BP),positive regulation of cell proliferation (BP),negative regulation of transcription from RNA polymerase II promoter (BP),palate development (BP)	4	0.00354653
multicellular organismal development (BP),positive regulation of cell proliferation (BP),lung development (BP),positive regulation of mesenchymal cell proliferation (BP)	4	0.000841256
multicellular organismal development (BP),positive regulation of cell proliferation (BP),lung development (BP),angiogenesis (BP)	4	0.00354653
multicellular organismal development (BP),positive regulation of cell proliferation (BP),positive regulation of mesenchymal cell proliferation (BP),angiogenesis (BP),positive regulation of cell division (BP)	4	0.000841256
multicellular organismal development (BP),positive regulation of cell proliferation (BP),positive regulation of gene expression (BP)	4	0.0406147
multicellular organismal development (BP),positive regulation of cell proliferation (BP),in utero embryonic development (BP)	4	0.0105912
multicellular organismal development (BP),positive regulation of cell proliferation (BP),positive regulation of smooth muscle cell proliferation (BP)	4	0.00800098
multicellular organismal development (BP),positive regulation of cell proliferation (BP),positive regulation of fibroblast proliferation (BP)	4	0.00800098
multicellular organismal development (BP),positive regulation of cell proliferation (BP),cell-cell signaling (BP)	4	0.0181662
multicellular organismal development (BP),positive regulation of cell proliferation (BP),positive regulation of ERK1 and ERK2 cascade (BP)	4	0.00383425
multicellular organismal development (BP),negative regulation of gene expression (BP),negative regulation of transcription from RNA polymerase II promoter (BP)	4	0.0181662
multicellular organismal development (BP),peptidyl-tyrosine phosphorylation (BP)	4	0.00383425
multicellular organismal development (BP),positive regulation of protein phosphorylation (BP),negative regulation of transcription, DNA-dependent (BP)	4	0.00800098
multicellular organismal development (BP),negative regulation of transcription from RNA polymerase II promoter (BP),anterior/posterior axis specification (BP)	4	0.00187307
multicellular organismal development (BP),negative regulation of transcription from RNA polymerase II promoter (BP),forebrain development (BP)	4	0.00532369
multicellular organismal development (BP),negative regulation of transcription from RNA polymerase II promoter (BP),axon guidance (BP)	4	0.00800098
multicellular organismal development (BP),negative regulation of transcription from RNA polymerase II promoter (BP),embryonic skeletal system development (BP)	4	0.00354653
multicellular organismal development (BP),negative regulation of transcription from RNA polymerase II promoter (BP),embryonic cranial skeleton morphogenesis (BP)	4	0.00800098
multicellular organismal development (BP),negative regulation of sequence-specific DNA binding transcription factor activity (BP)	4	0.0286754
multicellular organismal development (BP),cell-matrix adhesion (BP)	4	0.0340857
multicellular organismal development (BP),canonical Wnt receptor signaling pathway (BP),dorsal/ventral axis specification (BP),Wnt receptor signaling pathway (BP),negative regulation of fat cell differentiation (BP)	4	0.000841256
multicellular organismal development (BP),skeletal system development (BP),embryonic limb morphogenesis (BP)	4	0.00532369
multicellular organismal development (BP),positive regulation of gene expression (BP),embryonic limb morphogenesis (BP)	4	0.00187307
multicellular organismal development (BP),positive regulation of gene expression (BP),cell-cell signaling (BP)	4	0.00532369
multicellular organismal development (BP),embryonic digit morphogenesis (BP),limb morphogenesis (BP)	4	0.00354653
multicellular organismal development (BP),negative regulation of transcription, DNA-dependent (BP),regulation of gene expression (BP)	4	0.00187307
multicellular organismal development (BP),Wnt receptor signaling pathway (BP),embryo development (BP)	4	0.00383425
multicellular organismal development (BP),Wnt receptor signaling pathway (BP),positive regulation of canonical Wnt receptor signaling pathway (BP)	4	0.0286754
multicellular organismal development (BP),negative regulation of canonical Wnt receptor signaling pathway (BP),vasculature development (BP)	4	0.00354653
multicellular organismal development (BP),skeletal system morphogenesis (BP)	4	0.0225522
multicellular organismal development (BP),negative regulation of BMP signaling pathway (BP)	4	0.00800098
multicellular organismal development (BP),anatomical structure formation involved in morphogenesis (BP)	4	0.0286754
multicellular organismal development (BP),dopaminergic neuron differentiation (BP)	4	0.00532369
multicellular organismal development (BP),lung alveolus development (BP)	4	0.00800098
multicellular organismal development (BP),dorsal/ventral neural tube patterning (BP)	4	0.00800098
multicellular organismal development (BP),eye development (BP)	4	0.00383425
multicellular organismal development (BP),face morphogenesis (BP)	4	0.00354653
multicellular organismal development (BP),positive regulation of neuroblast proliferation (BP)	4	0.0105912
multicellular organismal development (BP),neuron fate commitment (BP)	4	0.0475317
multicellular organismal development (BP),forebrain anterior/posterior pattern specification (BP)	4	0.00354653
regulation of transcription, DNA-dependent (BP),anatomical structure morphogenesis (BP)	4	0.0181662
regulation of transcription, DNA-dependent (BP),anterior/posterior pattern specification (BP),positive regulation of transcription, DNA-dependent (BP),forebrain development (BP)	4	0.00187307
regulation of transcription, DNA-dependent (BP),positive regulation of neuron differentiation (BP),negative regulation of transcription from RNA polymerase II promoter (BP)	4	0.0406147
regulation of transcription, DNA-dependent (BP),kidney development (BP),positive regulation of transcription from RNA polymerase II promoter (BP),negative regulation of transcription from RNA polymerase II promoter (BP),branching involved in ureteric bud morphogenesis (BP)	4	0.00800098
regulation of transcription, DNA-dependent (BP),negative regulation of apoptotic process (BP),regulation of cell proliferation (BP),positive regulation of cell proliferation (BP)	4	0.00532369
regulation of transcription, DNA-dependent (BP),negative regulation of apoptotic process (BP),positive regulation of transcription from RNA polymerase II promoter (BP),negative regulation of transcription from RNA polymerase II promoter (BP),embryonic digit morphogenesis (BP)	4	0.00383425
regulation of transcription, DNA-dependent (BP),negative regulation of apoptotic process (BP),positive regulation of cell proliferation (BP),negative regulation of transcription from RNA polymerase II promoter (BP)	4	0.0340857
regulation of transcription, DNA-dependent (BP),immune response (BP)	4	0.00383425
regulation of transcription, DNA-dependent (BP),axonogenesis (BP)	4	0.0181662
regulation of transcription, DNA-dependent (BP),positive regulation of transcription, DNA-dependent (BP),regulation of cell proliferation (BP),positive regulation of cell proliferation (BP)	4	0.00532369
regulation of transcription, DNA-dependent (BP),positive regulation of transcription, DNA-dependent (BP),regulation of cell proliferation (BP),negative regulation of transcription from RNA polymerase II promoter (BP)	4	0.0340857
regulation of transcription, DNA-dependent (BP),positive regulation of transcription, DNA-dependent (BP),regulation of cell proliferation (BP),heart looping (BP)	4	0.000841256
regulation of transcription, DNA-dependent (BP),positive regulation of transcription, DNA-dependent (BP),positive regulation of transcription from RNA polymerase II promoter (BP),cell fate commitment (BP)	4	0.0340857
regulation of transcription, DNA-dependent (BP),positive regulation of transcription, DNA-dependent (BP),positive regulation of transcription from RNA polymerase II promoter (BP),odontogenesis of dentin-containing tooth (BP)	4	0.0340857
regulation of transcription, DNA-dependent (BP),positive regulation of transcription, DNA-dependent (BP),positive regulation of transcription from RNA polymerase II promoter (BP),negative regulation of neuron apoptosis (BP)	4	0.0105912
regulation of transcription, DNA-dependent (BP),positive regulation of transcription, DNA-dependent (BP),positive regulation of transcription from RNA polymerase II promoter (BP),palate development (BP)	4	0.0225522
regulation of transcription, DNA-dependent (BP),positive regulation of transcription, DNA-dependent (BP),positive regulation of transcription from RNA polymerase II promoter (BP),positive regulation of neuroblast proliferation (BP)	4	0.00354653
regulation of transcription, DNA-dependent (BP),positive regulation of transcription, DNA-dependent (BP),negative regulation of transcription from RNA polymerase II promoter (BP),palate development (BP)	4	0.0105912
regulation of transcription, DNA-dependent (BP),positive regulation of transcription, DNA-dependent (BP),axon guidance (BP)	4	0.0225522
regulation of transcription, DNA-dependent (BP),regulation of cell proliferation (BP),positive regulation of transcription from RNA polymerase II promoter (BP),positive regulation of cell proliferation (BP)	4	0.00800098
regulation of transcription, DNA-dependent (BP),positive regulation of transcription from RNA polymerase II promoter (BP),negative regulation of transcription from RNA polymerase II promoter (BP),lung development (BP)	4	0.0406147
regulation of transcription, DNA-dependent (BP),positive regulation of transcription from RNA polymerase II promoter (BP),negative regulation of transcription from RNA polymerase II promoter (BP),embryonic limb morphogenesis (BP)	4	0.00800098
regulation of transcription, DNA-dependent (BP),positive regulation of transcription from RNA polymerase II promoter (BP),negative regulation of transcription from RNA polymerase II promoter (BP),camera-type eye development (BP)	4	0.0181662
regulation of transcription, DNA-dependent (BP),positive regulation of transcription from RNA polymerase II promoter (BP),embryonic digit morphogenesis (BP),embryonic hindlimb morphogenesis (BP),embryonic forelimb morphogenesis (BP)	4	0.00187307
regulation of transcription, DNA-dependent (BP),positive regulation of transcription from RNA polymerase II promoter (BP),thymus development (BP)	4	0.0225522
regulation of transcription, DNA-dependent (BP),positive regulation of transcription from RNA polymerase II promoter (BP),forebrain development (BP)	4	0.0475317
regulation of transcription, DNA-dependent (BP),positive regulation of transcription from RNA polymerase II promoter (BP),embryonic limb morphogenesis (BP),neural tube closure (BP)	4	0.000841256
regulation of transcription, DNA-dependent (BP),positive regulation of transcription from RNA polymerase II promoter (BP),heart looping (BP)	4	0.0475317
regulation of transcription, DNA-dependent (BP),positive regulation of transcription from RNA polymerase II promoter (BP),neural crest cell migration (BP)	4	0.0181662
regulation of transcription, DNA-dependent (BP),cell fate commitment (BP),negative regulation of transcription from RNA polymerase II promoter (BP)	4	0.0286754
regulation of transcription, DNA-dependent (BP),hippocampus development (BP)	4	0.0181662
regulation of transcription, DNA-dependent (BP),pattern specification process (BP),camera-type eye development (BP)	4	0.00354653
regulation of transcription, DNA-dependent (BP),negative regulation of transcription from RNA polymerase II promoter (BP),odontogenesis of dentin-containing tooth (BP)	4	0.0340857
regulation of transcription, DNA-dependent (BP),protein ubiquitination (BP)	4	0.0225522
regulation of transcription, DNA-dependent (BP),positive regulation of mesenchymal cell proliferation (BP)	4	0.0406147
regulation of transcription, DNA-dependent (BP),embryonic digit morphogenesis (BP),palate development (BP)	4	0.00383425
regulation of transcription, DNA-dependent (BP),embryonic hindlimb morphogenesis (BP),palate development (BP)	4	0.00187307
regulation of transcription, DNA-dependent (BP),limb development (BP)	4	0.00532369
regulation of transcription, DNA-dependent (BP),central nervous system development (BP)	4	0.0475317
regulation of transcription, DNA-dependent (BP),vasculature development (BP)	4	0.00532369
regulation of transcription, DNA-dependent (BP),inner ear development (BP)	4	0.0340857
regulation of transcription, DNA-dependent (BP),cell-cell signaling (BP)	4	0.00800098
regulation of transcription, DNA-dependent (BP),negative regulation of epithelial cell proliferation (BP)	4	0.0181662
regulation of transcription, DNA-dependent (BP),generation of neurons (BP)	4	0.00383425
regulation of transcription, DNA-dependent (BP),metanephros development (BP)	4	0.0146575
regulation of transcription, DNA-dependent (BP),embryonic digestive tract morphogenesis (BP)	4	0.0225522
regulation of transcription, DNA-dependent (BP),positive regulation of oligodendrocyte differentiation (BP)	4	0.00532369
hair follicle development (BP),positive regulation of cell proliferation (BP)	4	0.00354653
anterior/posterior pattern specification (BP),organ morphogenesis (BP)	4	0.0475317
anterior/posterior pattern specification (BP),positive regulation of transcription, DNA-dependent (BP),negative regulation of transcription from RNA polymerase II promoter (BP)	4	0.0475317
anterior/posterior pattern specification (BP),positive regulation of transcription, DNA-dependent (BP),negative regulation of transcription, DNA-dependent (BP)	4	0.0105912
anterior/posterior pattern specification (BP),positive regulation of transcription from RNA polymerase II promoter (BP),forebrain development (BP)	4	0.00383425
anterior/posterior pattern specification (BP),regulation of transcription from RNA polymerase II promoter (BP)	4	0.0340857
anterior/posterior pattern specification (BP),primitive streak formation (BP)	4	0.00383425
negative regulation of neuron differentiation (BP),neuron migration (BP)	4	0.00354653
positive regulation of neuron differentiation (BP),kidney development (BP),positive regulation of transcription from RNA polymerase II promoter (BP)	4	0.00354653
positive regulation of neuron differentiation (BP),positive regulation of transcription, DNA-dependent (BP),positive regulation of transcription from RNA polymerase II promoter (BP),negative regulation of transcription from RNA polymerase II promoter (BP)	4	0.0225522
positive regulation of neuron differentiation (BP),negative regulation of cell proliferation (BP)	4	0.0225522
positive regulation of neuron differentiation (BP),growth (BP),BMP signaling pathway (BP),positive regulation of pathway-restricted SMAD protein phosphorylation (BP)	4	0.00354653
positive regulation of neuron differentiation (BP),axon guidance (BP)	4	0.0105912
kidney development (BP),ovarian follicle development (BP)	4	0.00187307
kidney development (BP),positive regulation of transcription, DNA-dependent (BP),positive regulation of transcription from RNA polymerase II promoter (BP),negative regulation of transcription from RNA polymerase II promoter (BP),heart development (BP)	4	0.00800098
kidney development (BP),positive regulation of transcription, DNA-dependent (BP),positive regulation of transcription from RNA polymerase II promoter (BP),negative regulation of transcription from RNA polymerase II promoter (BP),ureteric bud development (BP)	4	0.00383425
kidney development (BP),positive regulation of transcription from RNA polymerase II promoter (BP),vasculature development (BP)	4	0.000841256
kidney development (BP),positive regulation of apoptotic process (BP)	4	0.00800098
kidney development (BP),post-embryonic development (BP)	4	0.0475317
negative regulation of apoptotic process (BP),signal transduction (BP),positive regulation of transcription, DNA-dependent (BP),positive regulation of cell proliferation (BP),digestive tract morphogenesis (BP)	4	0.000841256
negative regulation of apoptotic process (BP),ovarian follicle development (BP),positive regulation of cell proliferation (BP)	4	0.00187307
negative regulation of apoptotic process (BP),positive regulation of transcription, DNA-dependent (BP),cell differentiation (BP),positive regulation of transcription from RNA polymerase II promoter (BP)	4	0.0286754
negative regulation of apoptotic process (BP),positive regulation of transcription, DNA-dependent (BP),cell differentiation (BP),positive regulation of cell proliferation (BP)	4	0.0181662
negative regulation of apoptotic process (BP),positive regulation of transcription, DNA-dependent (BP),cell differentiation (BP),negative regulation of transcription, DNA-dependent (BP)	4	0.00800098
negative regulation of apoptotic process (BP),positive regulation of transcription, DNA-dependent (BP),cell differentiation (BP),digestive tract morphogenesis (BP)	4	0.000841256
negative regulation of apoptotic process (BP),positive regulation of transcription, DNA-dependent (BP),positive regulation of transcription from RNA polymerase II promoter (BP),positive regulation of cell proliferation (BP),negative regulation of transcription from RNA polymerase II promoter (BP),embryonic digit morphogenesis (BP)	4	0.00354653
negative regulation of apoptotic process (BP),positive regulation of transcription, DNA-dependent (BP),positive regulation of transcription from RNA polymerase II promoter (BP),positive regulation of cell proliferation (BP),negative regulation of transcription, DNA-dependent (BP)	4	0.0340857
negative regulation of apoptotic process (BP),positive regulation of transcription, DNA-dependent (BP),positive regulation of transcription from RNA polymerase II promoter (BP),negative regulation of canonical Wnt receptor signaling pathway (BP)	4	0.00800098
negative regulation of apoptotic process (BP),positive regulation of transcription, DNA-dependent (BP),positive regulation of transcription from RNA polymerase II promoter (BP),digestive tract morphogenesis (BP)	4	0.00187307
negative regulation of apoptotic process (BP),positive regulation of transcription, DNA-dependent (BP),positive regulation of cell proliferation (BP),negative regulation of transcription from RNA polymerase II promoter (BP),embryonic digit morphogenesis (BP),negative regulation of transcription, DNA-dependent (BP)	4	0.00187307
negative regulation of apoptotic process (BP),positive regulation of transcription, DNA-dependent (BP),positive regulation of cell proliferation (BP),negative regulation of canonical Wnt receptor signaling pathway (BP)	4	0.00532369
negative regulation of apoptotic process (BP),positive regulation of transcription, DNA-dependent (BP),positive regulation of cell proliferation (BP),vasculature development (BP)	4	0.00187307
negative regulation of apoptotic process (BP),positive regulation of transcription, DNA-dependent (BP),positive regulation of cell proliferation (BP),heart looping (BP)	4	0.00187307
negative regulation of apoptotic process (BP),positive regulation of transcription, DNA-dependent (BP),negative regulation of transcription, DNA-dependent (BP),negative regulation of canonical Wnt receptor signaling pathway (BP)	4	0.00800098
negative regulation of apoptotic process (BP),positive regulation of transcription, DNA-dependent (BP),negative regulation of canonical Wnt receptor signaling pathway (BP),digestive tract morphogenesis (BP)	4	0.000841256
negative regulation of apoptotic process (BP),cell differentiation (BP),positive regulation of transcription from RNA polymerase II promoter (BP),positive regulation of cell proliferation (BP),angiogenesis (BP)	4	0.000841256
negative regulation of apoptotic process (BP),cell differentiation (BP),positive regulation of transcription from RNA polymerase II promoter (BP),negative regulation of transcription from RNA polymerase II promoter (BP),embryonic digit morphogenesis (BP)	4	0.00354653
negative regulation of apoptotic process (BP),cell differentiation (BP),positive regulation of transcription from RNA polymerase II promoter (BP),negative regulation of transcription, DNA-dependent (BP)	4	0.0146575
negative regulation of apoptotic process (BP),cell differentiation (BP),positive regulation of transcription from RNA polymerase II promoter (BP),cellular response to hypoxia (BP)	4	0.000841256
negative regulation of apoptotic process (BP),cell differentiation (BP),positive regulation of transcription from RNA polymerase II promoter (BP),positive regulation of epithelial cell proliferation (BP)	4	0.00800098
negative regulation of apoptotic process (BP),cell differentiation (BP),positive regulation of cell proliferation (BP),positive regulation of apoptotic process (BP)	4	0.00532369
negative regulation of apoptotic process (BP),cell differentiation (BP),positive regulation of cell proliferation (BP),vasculature development (BP)	4	0.00187307
negative regulation of apoptotic process (BP),positive regulation of transcription from RNA polymerase II promoter (BP),positive regulation of cell proliferation (BP),negative regulation of transcription from RNA polymerase II promoter (BP),negative regulation of transcription, DNA-dependent (BP)	4	0.0181662
negative regulation of apoptotic process (BP),positive regulation of transcription from RNA polymerase II promoter (BP),positive regulation of cell proliferation (BP),angiogenesis (BP),vasculature development (BP)	4	0.000841256
negative regulation of apoptotic process (BP),positive regulation of transcription from RNA polymerase II promoter (BP),negative regulation of transcription from RNA polymerase II promoter (BP),positive regulation of gene expression (BP),embryonic digit morphogenesis (BP),embryonic hindlimb morphogenesis (BP)	4	0.00187307
negative regulation of apoptotic process (BP),positive regulation of transcription from RNA polymerase II promoter (BP),heart development (BP)	4	0.0340857
negative regulation of apoptotic process (BP),positive regulation of transcription from RNA polymerase II promoter (BP),positive regulation of neuroblast proliferation (BP)	4	0.00383425
negative regulation of apoptotic process (BP),positive regulation of cell proliferation (BP),positive regulation of protein phosphorylation (BP),negative regulation of transcription from RNA polymerase II promoter (BP)	4	0.00354653
negative regulation of apoptotic process (BP),positive regulation of cell proliferation (BP),cell proliferation (BP)	4	0.00532369
negative regulation of apoptotic process (BP),positive regulation of cell proliferation (BP),lung development (BP),positive regulation of mesenchymal cell proliferation (BP)	4	0.00354653
negative regulation of apoptotic process (BP),positive regulation of cell proliferation (BP),lung development (BP),positive regulation of endothelial cell migration (BP),positive regulation of endothelial cell proliferation (BP)	4	0.000841256
negative regulation of apoptotic process (BP),positive regulation of cell proliferation (BP),lung development (BP),branching morphogenesis of a tube (BP)	4	0.00354653
negative regulation of apoptotic process (BP),positive regulation of cell proliferation (BP),canonical Wnt receptor signaling pathway (BP)	4	0.0225522
negative regulation of apoptotic process (BP),positive regulation of cell proliferation (BP),positive regulation of smooth muscle cell proliferation (BP)	4	0.0105912
negative regulation of apoptotic process (BP),positive regulation of cell proliferation (BP),neuron projection morphogenesis (BP)	4	0.00187307
negative regulation of apoptotic process (BP),positive regulation of cell proliferation (BP),blood vessel development (BP)	4	0.00383425
negative regulation of apoptotic process (BP),positive regulation of cell proliferation (BP),negative regulation of protein catabolic process (BP)	4	0.000841256
negative regulation of apoptotic process (BP),negative regulation of transcription from RNA polymerase II promoter (BP),embryonic digit morphogenesis (BP),palate development (BP)	4	0.00383425
negative regulation of apoptotic process (BP),regulation of transcription from RNA polymerase II promoter (BP),negative regulation of transcription, DNA-dependent (BP)	4	0.0225522
negative regulation of apoptotic process (BP),positive regulation of fibroblast proliferation (BP)	4	0.0286754
negative regulation of apoptotic process (BP),negative regulation of epithelial cell proliferation (BP)	4	0.0225522
negative regulation of apoptotic process (BP),neural crest cell migration (BP)	4	0.0146575
phosphorylation (BP),protein autophosphorylation (BP),transmembrane receptor protein tyrosine kinase signaling pathway (BP),protein phosphorylation (BP),signal transduction (BP),positive regulation of cell proliferation (BP)	4	0.00383425
phosphorylation (BP),protein autophosphorylation (BP),transmembrane receptor protein tyrosine kinase signaling pathway (BP),protein phosphorylation (BP),positive regulation of cell proliferation (BP),peptidyl-tyrosine phosphorylation (BP)	4	0.0105912
phosphorylation (BP),protein autophosphorylation (BP),protein phosphorylation (BP),signal transduction (BP),peptidyl-tyrosine phosphorylation (BP)	4	0.0181662
phosphorylation (BP),protein autophosphorylation (BP),vascular endothelial growth factor receptor signaling pathway (BP)	4	0.00383425
phosphorylation (BP),protein phosphorylation (BP),in utero embryonic development (BP)	4	0.0225522
phosphorylation (BP),phosphatidylinositol-mediated signaling (BP)	4	0.0181662
phosphorylation (BP),chemotaxis (BP)	4	0.00800098
phosphorylation (BP),positive regulation of fibroblast proliferation (BP)	4	0.00532369
phosphorylation (BP),glucose metabolic process (BP)	4	0.0340857
immune response (BP),positive regulation of transcription from RNA polymerase II promoter (BP),response to virus (BP)	4	0.00354653
brain development (BP),canonical Wnt receptor signaling pathway (BP),regulation of transcription from RNA polymerase II promoter (BP),Wnt receptor signaling pathway (BP)	4	0.0105912
brain development (BP),embryo development (BP)	4	0.0286754
brain development (BP),neuron migration (BP)	4	0.0286754
protein phosphorylation (BP),positive regulation of cell proliferation (BP),positive regulation of fibroblast proliferation (BP)	4	0.00354653
organ morphogenesis (BP),palate development (BP)	4	0.00800098
transport (BP),elevation of cytosolic calcium ion concentration (BP)	4	0.0286754
transport (BP),ion transport (BP),cation transport (BP),ion transmembrane transport (BP),regulation of membrane potential (BP)	4	0.0286754
transport (BP),ion transport (BP),potassium ion transport (BP),potassium ion transmembrane transport (BP),sodium ion transport (BP)	4	0.0286754
transport (BP),transmembrane transport (BP),amino acid transmembrane transport (BP),L-amino acid transport (BP)	4	0.0286754
transport (BP),amino acid transport (BP),amino acid transmembrane transport (BP),L-amino acid transport (BP)	4	0.00383425
G-protein coupled receptor signaling pathway (BP),signal transduction (BP),negative regulation of blood pressure (BP)	4	0.0105912
G-protein coupled receptor signaling pathway (BP),signal transduction (BP),response to lipopolysaccharide (BP)	4	0.0475317
signal transduction (BP),visual learning (BP)	4	0.0286754
signal transduction (BP),positive regulation of transcription, DNA-dependent (BP),positive regulation of protein phosphorylation (BP)	4	0.0105912
signal transduction (BP),positive regulation of transcription, DNA-dependent (BP),regulation of transcription from RNA polymerase II promoter (BP)	4	0.00800098
signal transduction (BP),positive regulation of transcription, DNA-dependent (BP),negative regulation of transcription, DNA-dependent (BP)	4	0.0406147
signal transduction (BP),positive regulation of transcription, DNA-dependent (BP),vasculature development (BP)	4	0.00383425
signal transduction (BP),regulation of cell proliferation (BP),positive regulation of transcription from RNA polymerase II promoter (BP)	4	0.0146575
signal transduction (BP),response to amphetamine (BP)	4	0.0146575
signal transduction (BP),glucose homeostasis (BP)	4	0.0225522
signal transduction (BP),positive regulation of cell proliferation (BP),cell proliferation (BP)	4	0.00383425
signal transduction (BP),hemopoiesis (BP)	4	0.0181662
signal transduction (BP),positive regulation of mesenchymal cell proliferation (BP)	4	0.0105912
signal transduction (BP),regulation of gene expression (BP)	4	0.0105912
signal transduction (BP),endocytosis (BP)	4	0.0406147
signal transduction (BP),axon guidance (BP)	4	0.0181662
signal transduction (BP),regulation of membrane potential (BP)	4	0.0105912
signal transduction (BP),JNK cascade (BP)	4	0.0105912
signal transduction (BP),negative regulation of insulin secretion (BP)	4	0.0105912
signal transduction (BP),outflow tract morphogenesis (BP)	4	0.00532369
signal transduction (BP),cellular calcium ion homeostasis (BP)	4	0.00800098
positive regulation of cysteine-type endopeptidase activity involved in apoptotic process (BP),apoptotic process (BP)	4	0.0146575
apoptotic process (BP),positive regulation of apoptotic process (BP),response to DNA damage stimulus (BP)	4	0.0146575
apoptotic process (BP),release of cytochrome c from mitochondria (BP)	4	0.0340857
apoptotic process (BP),induction of apoptosis by intracellular signals (BP)	4	0.00532369
elevation of cytosolic calcium ion concentration (BP),calcium ion transmembrane transport (BP)	4	0.0105912
visual learning (BP),response to amphetamine (BP)	4	0.0105912
visual learning (BP),glucose homeostasis (BP)	4	0.00187307
ovarian follicle development (BP),positive regulation of cell proliferation (BP),lung development (BP)	4	0.000841256
positive regulation of transcription, DNA-dependent (BP),sensory perception of sound (BP)	4	0.00532369
positive regulation of transcription, DNA-dependent (BP),cell differentiation (BP),positive regulation of transcription from RNA polymerase II promoter (BP),positive regulation of cell proliferation (BP)	4	0.0475317
positive regulation of transcription, DNA-dependent (BP),cell differentiation (BP),regulation of gene expression (BP)	4	0.00532369
positive regulation of transcription, DNA-dependent (BP),negative regulation of cell proliferation (BP),positive regulation of cell proliferation (BP),negative regulation of transcription, DNA-dependent (BP)	4	0.0406147
positive regulation of transcription, DNA-dependent (BP),positive regulation of transcription from RNA polymerase II promoter (BP),cell fate commitment (BP),negative regulation of transcription from RNA polymerase II promoter (BP)	4	0.0105912
positive regulation of transcription, DNA-dependent (BP),positive regulation of transcription from RNA polymerase II promoter (BP),negative regulation of transcription from RNA polymerase II promoter (BP),odontogenesis of dentin-containing tooth (BP)	4	0.0181662
positive regulation of transcription, DNA-dependent (BP),positive regulation of transcription from RNA polymerase II promoter (BP),negative regulation of transcription from RNA polymerase II promoter (BP),embryonic digit morphogenesis (BP),negative regulation of transcription, DNA-dependent (BP)	4	0.00354653
positive regulation of transcription, DNA-dependent (BP),positive regulation of transcription from RNA polymerase II promoter (BP),negative regulation of transcription from RNA polymerase II promoter (BP),neural tube closure (BP)	4	0.00383425
positive regulation of transcription, DNA-dependent (BP),positive regulation of transcription from RNA polymerase II promoter (BP),negative regulation of transcription from RNA polymerase II promoter (BP),palate development (BP)	4	0.0181662
positive regulation of transcription, DNA-dependent (BP),positive regulation of transcription from RNA polymerase II promoter (BP),positive regulation of mesenchymal cell proliferation (BP)	4	0.0225522
positive regulation of transcription, DNA-dependent (BP),positive regulation of transcription from RNA polymerase II promoter (BP),odontogenesis of dentin-containing tooth (BP),embryonic digit morphogenesis (BP)	4	0.00532369
positive regulation of transcription, DNA-dependent (BP),positive regulation of transcription from RNA polymerase II promoter (BP),embryonic digit morphogenesis (BP),neural tube closure (BP)	4	0.000841256
positive regulation of transcription, DNA-dependent (BP),positive regulation of transcription from RNA polymerase II promoter (BP),axon guidance (BP)	4	0.0181662
positive regulation of transcription, DNA-dependent (BP),positive regulation of transcription from RNA polymerase II promoter (BP),camera-type eye development (BP)	4	0.0286754
positive regulation of transcription, DNA-dependent (BP),positive regulation of transcription from RNA polymerase II promoter (BP),heart looping (BP)	4	0.0475317
positive regulation of transcription, DNA-dependent (BP),cell fate commitment (BP),positive regulation of gene expression (BP)	4	0.00532369
positive regulation of transcription, DNA-dependent (BP),positive regulation of cell proliferation (BP),angiogenesis (BP)	4	0.0146575
positive regulation of transcription, DNA-dependent (BP),heart morphogenesis (BP)	4	0.0406147
positive regulation of transcription, DNA-dependent (BP),negative regulation of transcription from RNA polymerase II promoter (BP),forebrain development (BP)	4	0.0146575
positive regulation of transcription, DNA-dependent (BP),negative regulation of transcription from RNA polymerase II promoter (BP),blood vessel development (BP)	4	0.0181662
positive regulation of transcription, DNA-dependent (BP),skeletal system development (BP),blood vessel development (BP)	4	0.00187307
positive regulation of transcription, DNA-dependent (BP),negative regulation of transcription, DNA-dependent (BP),neural tube closure (BP)	4	0.00383425
positive regulation of transcription, DNA-dependent (BP),negative regulation of transcription, DNA-dependent (BP),vasculature development (BP)	4	0.00383425
positive regulation of transcription, DNA-dependent (BP),neural tube closure (BP),neural tube development (BP)	4	0.00187307
positive regulation of transcription, DNA-dependent (BP),epithelial cell differentiation (BP)	4	0.0286754
positive regulation of transcription, DNA-dependent (BP),midbrain development (BP)	4	0.00383425
positive regulation of transcription, DNA-dependent (BP),dopaminergic neuron differentiation (BP)	4	0.00354653
positive regulation of transcription, DNA-dependent (BP),metanephros development (BP)	4	0.0146575
positive regulation of erythrocyte differentiation (BP)	4	0.0406147
regulation of cell proliferation (BP),angiogenesis (BP)	4	0.0146575
cell differentiation (BP),positive regulation of transcription from RNA polymerase II promoter (BP),positive regulation of gene expression (BP)	4	0.0475317
cell differentiation (BP),positive regulation of transcription from RNA polymerase II promoter (BP),blood vessel development (BP)	4	0.00187307
cell differentiation (BP),positive regulation of transcription from RNA polymerase II promoter (BP),positive regulation of neuroblast proliferation (BP)	4	0.00354653
cell differentiation (BP),endocrine pancreas development (BP)	4	0.0105912
cell differentiation (BP),positive regulation of cell proliferation (BP),positive regulation of protein phosphorylation (BP)	4	0.00383425
cell differentiation (BP),positive regulation of cell proliferation (BP),lung development (BP),angiogenesis (BP)	4	0.00354653
cell differentiation (BP),positive regulation of cell proliferation (BP),angiogenesis (BP),positive regulation of vascular endothelial growth factor receptor signaling pathway (BP)	4	0.000841256
cell differentiation (BP),canonical Wnt receptor signaling pathway (BP)	4	0.0181662
cell differentiation (BP),positive regulation of apoptotic process (BP),vasculature development (BP)	4	0.00187307
cell differentiation (BP),oogenesis (BP)	4	0.0286754
cell differentiation (BP),skeletal muscle tissue development (BP)	4	0.0105912
cell differentiation (BP),negative regulation of canonical Wnt receptor signaling pathway (BP)	4	0.0286754
negative regulation of cell proliferation (BP),cell fate commitment (BP)	4	0.0181662
negative regulation of cell proliferation (BP),odontogenesis of dentin-containing tooth (BP)	4	0.0146575
negative regulation of cell proliferation (BP),forebrain development (BP)	4	0.0181662
negative regulation of cell proliferation (BP),negative regulation of canonical Wnt receptor signaling pathway (BP)	4	0.0340857
negative regulation of cell proliferation (BP),response to hypoxia (BP)	4	0.0225522
positive regulation of transcription from RNA polymerase II promoter (BP),cell fate commitment (BP),forebrain development (BP)	4	0.00354653
positive regulation of transcription from RNA polymerase II promoter (BP),cell fate commitment (BP),negative regulation of transcription, DNA-dependent (BP)	4	0.0105912
positive regulation of transcription from RNA polymerase II promoter (BP),glucose homeostasis (BP),negative regulation of transcription from RNA polymerase II promoter (BP)	4	0.00800098
positive regulation of transcription from RNA polymerase II promoter (BP),positive regulation of cell proliferation (BP),canonical Wnt receptor signaling pathway (BP)	4	0.0475317
positive regulation of transcription from RNA polymerase II promoter (BP),cellular response to growth factor stimulus (BP)	4	0.0406147
positive regulation of transcription from RNA polymerase II promoter (BP),negative regulation of transcription from RNA polymerase II promoter (BP),positive regulation of gene expression (BP),embryonic hindlimb morphogenesis (BP),embryonic forelimb morphogenesis (BP)	4	0.00187307
positive regulation of transcription from RNA polymerase II promoter (BP),negative regulation of transcription from RNA polymerase II promoter (BP),heart development (BP),embryonic digit morphogenesis (BP)	4	0.00532369
positive regulation of transcription from RNA polymerase II promoter (BP),negative regulation of transcription from RNA polymerase II promoter (BP),heart development (BP),ureteric bud development (BP)	4	0.00354653
positive regulation of transcription from RNA polymerase II promoter (BP),negative regulation of transcription from RNA polymerase II promoter (BP),heart development (BP),metanephros development (BP)	4	0.00383425
positive regulation of transcription from RNA polymerase II promoter (BP),negative regulation of transcription from RNA polymerase II promoter (BP),embryonic digit morphogenesis (BP),neural tube closure (BP)	4	0.00187307
positive regulation of transcription from RNA polymerase II promoter (BP),negative regulation of transcription from RNA polymerase II promoter (BP),tissue development (BP)	4	0.0105912
positive regulation of transcription from RNA polymerase II promoter (BP),negative regulation of transcription from RNA polymerase II promoter (BP),negative regulation of canonical Wnt receptor signaling pathway (BP)	4	0.0286754
positive regulation of transcription from RNA polymerase II promoter (BP),negative regulation of transcription from RNA polymerase II promoter (BP),ossification (BP)	4	0.00800098
positive regulation of transcription from RNA polymerase II promoter (BP),negative regulation of transcription from RNA polymerase II promoter (BP),blood vessel development (BP)	4	0.0105912
positive regulation of transcription from RNA polymerase II promoter (BP),embryonic digit morphogenesis (BP),palate development (BP)	4	0.0105912
positive regulation of transcription from RNA polymerase II promoter (BP),cell fate specification (BP)	4	0.0225522
positive regulation of transcription from RNA polymerase II promoter (BP),anti-apoptosis (BP),blood vessel development (BP)	4	0.00354653
positive regulation of transcription from RNA polymerase II promoter (BP),inflammatory response (BP),positive regulation of NF-kappaB transcription factor activity (BP)	4	0.0146575
positive regulation of transcription from RNA polymerase II promoter (BP),anatomical structure development (BP)	4	0.00383425
positive regulation of transcription from RNA polymerase II promoter (BP),neural tube closure (BP),neural tube development (BP)	4	0.00383425
positive regulation of transcription from RNA polymerase II promoter (BP),somitogenesis (BP)	4	0.0475317
positive regulation of transcription from RNA polymerase II promoter (BP),vascular endothelial growth factor receptor signaling pathway (BP)	4	0.00383425
positive regulation of transcription from RNA polymerase II promoter (BP),defense response to virus (BP)	4	0.0146575
positive regulation of transcription from RNA polymerase II promoter (BP),camera-type eye development (BP),blood vessel development (BP)	4	0.00187307
positive regulation of transcription from RNA polymerase II promoter (BP),camera-type eye development (BP),eye development (BP)	4	0.00187307
positive regulation of transcription from RNA polymerase II promoter (BP),hindlimb morphogenesis (BP)	4	0.00383425
positive regulation of transcription from RNA polymerase II promoter (BP),branching morphogenesis of a tube (BP)	4	0.0286754
positive regulation of transcription from RNA polymerase II promoter (BP),cell morphogenesis (BP)	4	0.0181662
positive regulation of transcription from RNA polymerase II promoter (BP),positive regulation of tumor necrosis factor production (BP)	4	0.0181662
positive regulation of transcription from RNA polymerase II promoter (BP),dopaminergic neuron differentiation (BP)	4	0.00383425
positive regulation of transcription from RNA polymerase II promoter (BP),odontogenesis (BP)	4	0.0105912
positive regulation of transcription from RNA polymerase II promoter (BP),chondrocyte differentiation (BP)	4	0.0340857
cell fate commitment (BP),negative regulation of transcription from RNA polymerase II promoter (BP),negative regulation of transcription, DNA-dependent (BP)	4	0.00800098
cell fate commitment (BP),axon guidance (BP)	4	0.00383425
cell fate commitment (BP),branching morphogenesis of a tube (BP)	4	0.00383425
liver development (BP),positive regulation of cell proliferation (BP)	4	0.0146575
activation of adenylate cyclase activity by G-protein signaling pathway (BP),positive regulation of cAMP biosynthetic process (BP)	4	0.0340857
positive regulation of release of sequestered calcium ion into cytosol (BP)	4	0.0340857
positive regulation of cell proliferation (BP),cell maturation (BP)	4	0.0146575
positive regulation of cell proliferation (BP),lung development (BP),positive regulation of mesenchymal cell proliferation (BP),positive regulation of epithelial cell proliferation (BP)	4	0.00187307
positive regulation of cell proliferation (BP),lung development (BP),positive regulation of gene expression (BP),angiogenesis (BP)	4	0.00187307
positive regulation of cell proliferation (BP),lung development (BP),positive regulation of ERK1 and ERK2 cascade (BP)	4	0.00800098
positive regulation of cell proliferation (BP),lung development (BP),positive regulation of cell division (BP)	4	0.00532369
positive regulation of cell proliferation (BP),skeletal system development (BP)	4	0.0475317
positive regulation of cell proliferation (BP),odontogenesis of dentin-containing tooth (BP)	4	0.0286754
positive regulation of cell proliferation (BP),cell surface receptor signaling pathway (BP)	4	0.0340857
positive regulation of cell proliferation (BP),camera-type eye development (BP)	4	0.0181662
positive regulation of cell proliferation (BP),wound healing (BP)	4	0.0146575
positive regulation of cell proliferation (BP),positive regulation of phosphatidylinositol 3-kinase cascade (BP)	4	0.0475317
positive regulation of cell proliferation (BP),male gonad development (BP),positive regulation of epithelial cell proliferation (BP)	4	0.00187307
positive regulation of cell proliferation (BP),surfactant homeostasis (BP)	4	0.00354653
positive regulation of cell proliferation (BP),neural crest cell migration (BP)	4	0.0225522
cellular response to insulin stimulus (BP),positive regulation of glucose import (BP)	4	0.0146575
heart morphogenesis (BP),negative regulation of transcription from RNA polymerase II promoter (BP)	4	0.0286754
heart morphogenesis (BP),in utero embryonic development (BP),blood vessel development (BP)	4	0.000841256
peptidyl-tyrosine phosphorylation (BP),cell adhesion (BP)	4	0.0105912
positive regulation of protein phosphorylation (BP),neural tube closure (BP)	4	0.000841256
positive regulation of protein phosphorylation (BP),negative regulation of fat cell differentiation (BP)	4	0.00383425
osteoblast development (BP)	4	0.0406147
negative regulation of transcription from RNA polymerase II promoter (BP),lung development (BP),embryo development (BP)	4	0.00354653
negative regulation of transcription from RNA polymerase II promoter (BP),positive regulation of mesenchymal cell proliferation (BP)	4	0.0475317
negative regulation of transcription from RNA polymerase II promoter (BP),heart development (BP),camera-type eye development (BP)	4	0.00800098
negative regulation of transcription from RNA polymerase II promoter (BP),negative regulation of transcription, DNA-dependent (BP),steroid hormone mediated signaling pathway (BP)	4	0.0181662
negative regulation of transcription from RNA polymerase II promoter (BP),negative regulation of transcription, DNA-dependent (BP),palate development (BP)	4	0.0225522
negative regulation of transcription from RNA polymerase II promoter (BP),negative regulation of transcription, DNA-dependent (BP),blood vessel development (BP)	4	0.00383425
negative regulation of transcription from RNA polymerase II promoter (BP),limb development (BP)	4	0.00800098
negative regulation of transcription from RNA polymerase II promoter (BP),angiogenesis (BP)	4	0.0286754
negative regulation of transcription from RNA polymerase II promoter (BP),neuron migration (BP)	4	0.0286754
negative regulation of transcription from RNA polymerase II promoter (BP),negative regulation of epithelial cell proliferation (BP)	4	0.0475317
negative regulation of transcription from RNA polymerase II promoter (BP),positive regulation of epithelial cell proliferation (BP)	4	0.0406147
negative regulation of transcription from RNA polymerase II promoter (BP),eye development (BP)	4	0.00383425
cell proliferation (BP),anti-apoptosis (BP)	4	0.0225522
lung development (BP),lung alveolus development (BP)	4	0.0225522
positive regulation of mesenchymal cell proliferation (BP),lung alveolus development (BP)	4	0.00354653
canonical Wnt receptor signaling pathway (BP),Wnt receptor signaling pathway (BP),neural tube development (BP)	4	0.00187307
skeletal system development (BP),in utero embryonic development (BP)	4	0.0340857
skeletal system development (BP),ossification (BP)	4	0.00383425
skeletal system development (BP),eye development (BP)	4	0.00354653
skeletal system development (BP),endochondral ossification (BP)	4	0.00383425
positive regulation of gene expression (BP),axon guidance (BP)	4	0.00383425
positive regulation of gene expression (BP),ossification (BP)	4	0.00383425
positive regulation of gene expression (BP),branching morphogenesis of a tube (BP)	4	0.00532369
in utero embryonic development (BP),anti-apoptosis (BP)	4	0.00354653
in utero embryonic development (BP),vascular endothelial growth factor receptor signaling pathway (BP)	4	0.000841256
regulation of transcription from RNA polymerase II promoter (BP),embryo development (BP)	4	0.0146575
regulation of transcription from RNA polymerase II promoter (BP),blood vessel development (BP)	4	0.0286754
embryonic digit morphogenesis (BP),metanephros development (BP)	4	0.00383425
forebrain development (BP),embryonic limb morphogenesis (BP)	4	0.0146575
forebrain development (BP),negative regulation of Wnt receptor signaling pathway (BP)	4	0.000841256
forebrain development (BP),axon guidance (BP)	4	0.0105912
vasculogenesis (BP),blood vessel development (BP)	4	0.0181662
negative regulation of transcription, DNA-dependent (BP),Wnt receptor signaling pathway (BP),negative regulation of canonical Wnt receptor signaling pathway (BP)	4	0.0146575
negative regulation of transcription, DNA-dependent (BP),somitogenesis (BP)	4	0.00532369
negative regulation of transcription, DNA-dependent (BP),camera-type eye development (BP)	4	0.00800098
negative regulation of transcription, DNA-dependent (BP),cartilage development (BP)	4	0.0406147
negative regulation of transcription, DNA-dependent (BP),negative regulation of androgen receptor signaling pathway (BP)	4	0.00354653
positive regulation of apoptotic process (BP),induction of apoptosis (BP),positive regulation of neuron apoptosis (BP)	4	0.0105912
positive regulation of apoptotic process (BP),activation of cysteine-type endopeptidase activity involved in apoptotic process (BP)	4	0.0475317
positive regulation of apoptotic process (BP),male gonad development (BP)	4	0.00354653
positive regulation of apoptotic process (BP),release of cytochrome c from mitochondria (BP)	4	0.0181662
positive regulation of nitric-oxide synthase biosynthetic process (BP)	4	0.0181662
regulation of gene expression (BP),central nervous system development (BP)	4	0.00383425
regulation of gene expression (BP),blood vessel development (BP)	4	0.00383425
retina development in camera-type eye (BP),visual perception (BP)	4	0.0475317
positive regulation of NF-kappaB transcription factor activity (BP),positive regulation of interleukin-6 production (BP)	4	0.0286754
central nervous system development (BP),axon guidance (BP)	4	0.00800098
embryonic limb morphogenesis (BP),negative regulation of Wnt receptor signaling pathway (BP)	4	0.00187307
negative regulation of Wnt receptor signaling pathway (BP),negative regulation of canonical Wnt receptor signaling pathway (BP)	4	0.0286754
negative regulation of Wnt receptor signaling pathway (BP),Wnt receptor signaling pathway involved in somitogenesis (BP)	4	0.00187307
axon guidance (BP),inner ear morphogenesis (BP)	4	0.00800098
small GTPase mediated signal transduction (BP),regulation of catalytic activity (BP),regulation of small GTPase mediated signal transduction (BP)	4	0.0475317
neural tube closure (BP),somitogenesis (BP)	4	0.00800098
signal transduction involved in regulation of gene expression (BP)	4	0.0475317
vasculature development (BP),lung alveolus development (BP)	4	0.000841256
bone development (BP)	4	0.0225522
positive regulation of insulin secretion (BP),response to glucose stimulus (BP)	4	0.00800098
positive regulation of endothelial cell migration (BP),positive regulation of angiogenesis (BP)	4	0.00532369
positive regulation of endothelial cell proliferation (BP),positive regulation of angiogenesis (BP)	4	0.0286754
superoxide metabolic process (BP)	4	0.0475317
epithelial cell differentiation (BP),lung alveolus development (BP)	4	0.00354653
regulation of mitochondrial membrane permeability (BP)	4	0.0181662
negative regulation of lipid catabolic process (BP)	4	0.0181662
synaptonemal complex assembly (BP),meiosis (BP)	4	0.00383425
positive regulation of tumor necrosis factor production (BP),positive regulation of interleukin-6 production (BP)	4	0.0286754
positive regulation of ERK1 and ERK2 cascade (BP),positive regulation of collagen biosynthetic process (BP)	4	0.00187307
carboxylic acid metabolic process (BP)	4	0.0105912
prostaglandin biosynthetic process (BP)	4	0.0340857
blood vessel development (BP),artery morphogenesis (BP)	4	0.00383425
positive regulation of isotype switching to IgG isotypes (BP)	4	0.00383425
fatty acid oxidation (BP)	4	0.0286754
regulation of translational initiation (BP)	4	0.0475317
oligodendrocyte differentiation (BP)	4	0.0340857
inner ear receptor cell differentiation (BP)	4	0.00800098
female gonad development (BP)	4	0.0406147
positive regulation of cell motility (BP)	4	0.00800098
neurological system process (BP)	4	0.0340857
hormone metabolic process (BP)	4	0.0286754
thyroid hormone metabolic process (BP)	4	0.0105912
positive regulation of dendrite morphogenesis (BP)	4	0.0225522
positive regulation of fatty acid beta-oxidation (BP)	4	0.00383425
induction of positive chemotaxis (BP)	4	0.0340857
regulation of peptidyl-tyrosine phosphorylation (BP)	4	0.0225522
regulation of calcium ion transport (BP)	4	0.0181662
regulation of lipid metabolic process (BP)	4	0.0406147
macrophage differentiation (BP)	4	0.0146575
tissue homeostasis (BP)	4	0.0340857
regulation of bone mineralization (BP)	4	0.0406147
inhibition of adenylate cyclase activity by G-protein signaling pathway (BP)	4	0.0475317
response to mechanical stimulus (BP)	4	0.0181662
fructose metabolic process (BP)	4	0.00354653
myotube differentiation (BP)	4	0.00800098
vasodilation (BP)	4	0.0475317
phagocytosis (BP),metabolic process (BP)	3	0.00229026
cell migration (BP),positive regulation of cell migration (BP),multicellular organismal development (BP),positive regulation of cell proliferation (BP),in utero embryonic development (BP),vascular endothelial growth factor receptor signaling pathway (BP),platelet-derived growth factor receptor signaling pathway (BP)	3	0.00229026
cell migration (BP),positive regulation of cell migration (BP),phosphorylation (BP),protein autophosphorylation (BP),positive regulation of cell proliferation (BP),peptidyl-tyrosine phosphorylation (BP),vascular endothelial growth factor receptor signaling pathway (BP),positive regulation of ERK1 and ERK2 cascade (BP)	3	0.00229026
cell migration (BP),positive regulation of cell migration (BP),positive regulation of cell proliferation (BP),lung development (BP),vascular endothelial growth factor receptor signaling pathway (BP)	3	0.00229026
cell migration (BP),multicellular organismal development (BP),protein phosphorylation (BP),positive regulation of cell proliferation (BP)	3	0.00229026
cell migration (BP),multicellular organismal development (BP),positive regulation of cell proliferation (BP),lung development (BP)	3	0.00509119
cell migration (BP),negative regulation of apoptotic process (BP),positive regulation of cell proliferation (BP),lung development (BP),positive regulation of mesenchymal cell proliferation (BP),positive regulation of endothelial cell migration (BP),positive regulation of endothelial cell proliferation (BP),positive regulation of angiogenesis (BP),positive regulation of epithelial cell proliferati…	3	0.00229026
cell migration (BP),cell differentiation (BP),positive regulation of cell proliferation (BP),lung development (BP)	3	0.00229026
cell migration (BP),positive regulation of cell proliferation (BP),lung development (BP),positive regulation of ERK1 and ERK2 cascade (BP)	3	0.00509119
calcium ion transport (BP),transport (BP),elevation of cytosolic calcium ion concentration (BP),ion transport (BP),transmembrane transport (BP),calcium ion transmembrane transport (BP)	3	0.0280138
calcium ion transport (BP),transport (BP),ion transport (BP),transmembrane transport (BP),ion transmembrane transport (BP),cellular calcium ion homeostasis (BP)	3	0.00907828
calcium ion transport (BP),transport (BP),ion transport (BP),transmembrane transport (BP),calcium ion transmembrane transport (BP),cellular calcium ion homeostasis (BP)	3	0.0141111
positive chemotaxis (BP),ovarian follicle development (BP),positive regulation of cell proliferation (BP),lung development (BP)	3	0.00229026
positive regulation of cell migration (BP),regulation of cell shape (BP),positive regulation of cell proliferation (BP)	3	0.00509119
positive regulation of cell migration (BP),protein localization to nucleus (BP)	3	0.00229026
positive regulation of cell migration (BP),multicellular organismal development (BP),positive regulation of DNA replication (BP),positive regulation of cell proliferation (BP),positive regulation of fibroblast proliferation (BP)	3	0.00509119
positive regulation of cell migration (BP),multicellular organismal development (BP),phosphorylation (BP),protein autophosphorylation (BP),transmembrane receptor protein tyrosine kinase signaling pathway (BP),protein phosphorylation (BP),positive regulation of cell proliferation (BP)	3	0.00229026
positive regulation of cell migration (BP),multicellular organismal development (BP),positive regulation of cell proliferation (BP),positive regulation of smooth muscle cell proliferation (BP),positive regulation of MAP kinase activity (BP)	3	0.00509119
positive regulation of cell migration (BP),multicellular organismal development (BP),positive regulation of cell proliferation (BP),positive regulation of ERK1 and ERK2 cascade (BP),platelet-derived growth factor receptor signaling pathway (BP)	3	0.00509119
positive regulation of cell migration (BP),multicellular organismal development (BP),positive regulation of cell proliferation (BP),positive regulation of MAP kinase activity (BP),platelet-derived growth factor receptor signaling pathway (BP)	3	0.00509119
positive regulation of cell migration (BP),multicellular organismal development (BP),positive regulation of cell proliferation (BP),positive regulation of MAP kinase activity (BP),regulation of peptidyl-tyrosine phosphorylation (BP)	3	0.00509119
positive regulation of cell migration (BP),negative regulation of apoptotic process (BP),positive regulation of cell proliferation (BP),positive regulation of epithelial cell proliferation (BP)	3	0.00509119
positive regulation of cell migration (BP),phosphorylation (BP),protein autophosphorylation (BP),transmembrane receptor protein tyrosine kinase signaling pathway (BP),protein phosphorylation (BP),phosphatidylinositol-mediated signaling (BP),positive regulation of cell proliferation (BP),peptidyl-tyrosine phosphorylation (BP),positive regulation of ERK1 and ERK2 cascade (BP)	3	0.00229026
positive regulation of cell migration (BP),phosphorylation (BP),protein autophosphorylation (BP),transmembrane receptor protein tyrosine kinase signaling pathway (BP),protein phosphorylation (BP),signal transduction (BP),positive regulation of cell proliferation (BP)	3	0.00907828
positive regulation of cell migration (BP),phosphorylation (BP),protein autophosphorylation (BP),protein phosphorylation (BP),signal transduction (BP),peptidyl-tyrosine phosphorylation (BP)	3	0.0141111
positive regulation of cell migration (BP),phosphorylation (BP),protein autophosphorylation (BP),protein phosphorylation (BP),peptidyl-tyrosine phosphorylation (BP),chemotaxis (BP)	3	0.00907828
positive regulation of cell migration (BP),phosphorylation (BP),protein autophosphorylation (BP),positive regulation of cell proliferation (BP),peptidyl-tyrosine phosphorylation (BP),hemopoiesis (BP),positive regulation of ERK1 and ERK2 cascade (BP)	3	0.00229026
positive regulation of cell migration (BP),transmembrane receptor protein tyrosine kinase signaling pathway (BP),positive regulation of phosphatidylinositol 3-kinase activity (BP)	3	0.0141111
positive regulation of cell migration (BP),signal transduction (BP),positive regulation of cell proliferation (BP),cell proliferation (BP)	3	0.00229026
positive regulation of cell migration (BP),signal transduction (BP),positive regulation of MAP kinase activity (BP)	3	0.00509119
positive regulation of cell migration (BP),positive regulation of cell proliferation (BP),positive regulation of mesenchymal cell proliferation (BP),lung alveolus development (BP)	3	0.00229026
positive regulation of cell migration (BP),positive regulation of cell proliferation (BP),positive regulation of phosphatidylinositol 3-kinase cascade (BP),positive regulation of ERK1 and ERK2 cascade (BP)	3	0.00907828
positive regulation of cell migration (BP),skeletal system morphogenesis (BP)	3	0.00509119
regulation of cell shape (BP),negative regulation of apoptotic process (BP)	3	0.0206907
metabolic process (BP),carbohydrate metabolic process (BP),phosphorylation (BP),carbohydrate phosphorylation (BP)	3	0.00509119
metabolic process (BP),phosphorylation (BP),glycolysis (BP)	3	0.0475164
metabolic process (BP),sensory perception of sound (BP)	3	0.0141111
metabolic process (BP),locomotory behavior (BP)	3	0.0374157
metabolic process (BP),one-carbon metabolic process (BP)	3	0.0475164
metabolic process (BP),response to virus (BP),innate immune response (BP)	3	0.00907828
metabolic process (BP),positive regulation of insulin secretion (BP)	3	0.0206907
metabolic process (BP),cell projection organization (BP)	3	0.0280138
metabolic process (BP),fructose metabolic process (BP)	3	0.00907828
carbohydrate metabolic process (BP),phosphorylation (BP),glucose metabolic process (BP)	3	0.0374157
protein homooligomerization (BP),protein heterooligomerization (BP)	3	0.0374157
protein homooligomerization (BP),negative regulation of cell proliferation (BP)	3	0.0141111
protein homooligomerization (BP),negative regulation of MAP kinase activity (BP)	3	0.00229026
response to drug (BP),signal transduction (BP),positive regulation of transcription, DNA-dependent (BP)	3	0.00229026
response to drug (BP),positive regulation of transcription, DNA-dependent (BP),negative regulation of transcription, DNA-dependent (BP)	3	0.0280138
response to drug (BP),positive regulation of protein phosphorylation (BP)	3	0.0206907
response to drug (BP),positive regulation of gene expression (BP)	3	0.0206907
response to drug (BP),positive regulation of B cell proliferation (BP),B cell receptor signaling pathway (BP)	3	0.00907828
regulation of apoptotic process (BP),transcription, DNA-dependent (BP),regulation of transcription, DNA-dependent (BP),regulation of cell proliferation (BP)	3	0.0280138
regulation of apoptotic process (BP),regulation of transcription, DNA-dependent (BP),negative regulation of apoptotic process (BP),regulation of cell proliferation (BP),positive regulation of transcription from RNA polymerase II promoter (BP),positive regulation of cell proliferation (BP),angiogenesis (BP)	3	0.00229026
regulation of apoptotic process (BP),kidney development (BP),apoptotic process (BP),odontogenesis of dentin-containing tooth (BP)	3	0.00509119
regulation of apoptotic process (BP),negative regulation of apoptotic process (BP),apoptotic process (BP),positive regulation of cell proliferation (BP)	3	0.0141111
regulation of apoptotic process (BP),negative regulation of apoptotic process (BP),positive regulation of cell proliferation (BP),positive regulation of apoptotic process (BP)	3	0.0206907
regulation of apoptotic process (BP),positive regulation of cysteine-type endopeptidase activity involved in apoptotic process (BP),apoptotic process (BP)	3	0.00907828
regulation of apoptotic process (BP),apoptotic process (BP),cell proliferation (BP)	3	0.0206907
regulation of apoptotic process (BP),apoptotic process (BP),positive regulation of apoptotic process (BP),spermatogenesis (BP),male gonad development (BP)	3	0.00229026
regulation of apoptotic process (BP),apoptotic process (BP),positive regulation of apoptotic process (BP),response to DNA damage stimulus (BP)	3	0.00907828
regulation of apoptotic process (BP),apoptotic process (BP),positive regulation of apoptotic process (BP),induction of apoptosis (BP),positive regulation of neuron apoptosis (BP),activation of cysteine-type endopeptidase activity involved in apoptotic process (BP)	3	0.00229026
regulation of apoptotic process (BP),apoptotic process (BP),positive regulation of apoptotic process (BP),regulation of mitochondrial membrane permeability (BP),release of cytochrome c from mitochondria (BP)	3	0.0141111
regulation of apoptotic process (BP),positive regulation of transcription, DNA-dependent (BP),positive regulation of transcription from RNA polymerase II promoter (BP),positive regulation of cell proliferation (BP)	3	0.0374157
regulation of apoptotic process (BP),positive regulation of apoptotic process (BP),negative regulation of neuron apoptosis (BP)	3	0.00907828
muscle organ development (BP),transcription, DNA-dependent (BP),multicellular organismal development (BP),regulation of transcription, DNA-dependent (BP),cell differentiation (BP),positive regulation of transcription from RNA polymerase II promoter (BP)	3	0.0141111
muscle organ development (BP),multicellular organismal development (BP),cell differentiation (BP),skeletal muscle tissue development (BP)	3	0.0206907
muscle organ development (BP),positive regulation of transcription from RNA polymerase II promoter (BP),negative regulation of transcription from RNA polymerase II promoter (BP)	3	0.0141111
protein localization to nucleus (BP),multicellular organismal development (BP),kidney development (BP),positive regulation of transcription, DNA-dependent (BP),positive regulation of transcription from RNA polymerase II promoter (BP),negative regulation of transcription from RNA polymerase II promoter (BP),branching involved in ureteric bud morphogenesis (BP)	3	0.00229026
protein localization to nucleus (BP),positive regulation of transcription, DNA-dependent (BP),embryonic skeletal system development (BP)	3	0.00229026
protein localization to nucleus (BP),regulation of gene expression (BP)	3	0.00509119
dephosphorylation (BP),peptidyl-tyrosine dephosphorylation (BP),inactivation of MAPK activity (BP),protein dephosphorylation (BP)	3	0.0374157
transcription, DNA-dependent (BP),multicellular organismal development (BP),regulation of transcription, DNA-dependent (BP),anterior/posterior pattern specification (BP),positive regulation of transcription, DNA-dependent (BP),dorsal/ventral pattern formation (BP)	3	0.00509119
transcription, DNA-dependent (BP),multicellular organismal development (BP),regulation of transcription, DNA-dependent (BP),anterior/posterior pattern specification (BP),positive regulation of transcription from RNA polymerase II promoter (BP),embryonic limb morphogenesis (BP)	3	0.00229026
transcription, DNA-dependent (BP),multicellular organismal development (BP),regulation of transcription, DNA-dependent (BP),anterior/posterior pattern specification (BP),skeletal system development (BP),embryonic limb morphogenesis (BP)	3	0.0141111
transcription, DNA-dependent (BP),multicellular organismal development (BP),regulation of transcription, DNA-dependent (BP),kidney development (BP),pattern specification process (BP)	3	0.00229026
transcription, DNA-dependent (BP),multicellular organismal development (BP),regulation of transcription, DNA-dependent (BP),negative regulation of apoptotic process (BP),cell differentiation (BP),negative regulation of transcription from RNA polymerase II promoter (BP)	3	0.00509119
transcription, DNA-dependent (BP),multicellular organismal development (BP),regulation of transcription, DNA-dependent (BP),negative regulation of apoptotic process (BP),positive regulation of transcription from RNA polymerase II promoter (BP),negative regulation of transcription from RNA polymerase II promoter (BP),negative regulation of sequence-specific DNA binding transcription factor activit…	3	0.00229026
transcription, DNA-dependent (BP),multicellular organismal development (BP),regulation of transcription, DNA-dependent (BP),negative regulation of apoptotic process (BP),negative regulation of transcription from RNA polymerase II promoter (BP),in utero embryonic development (BP)	3	0.00907828
transcription, DNA-dependent (BP),multicellular organismal development (BP),regulation of transcription, DNA-dependent (BP),mammary gland development (BP)	3	0.00509119
transcription, DNA-dependent (BP),multicellular organismal development (BP),regulation of transcription, DNA-dependent (BP),positive regulation of transcription, DNA-dependent (BP),cell differentiation (BP),negative regulation of cell proliferation (BP)	3	0.00907828
transcription, DNA-dependent (BP),multicellular organismal development (BP),regulation of transcription, DNA-dependent (BP),positive regulation of transcription, DNA-dependent (BP),cell differentiation (BP),positive regulation of transcription from RNA polymerase II promoter (BP),regulation of transcription from RNA polymerase II promoter (BP)	3	0.0280138
transcription, DNA-dependent (BP),multicellular organismal development (BP),regulation of transcription, DNA-dependent (BP),positive regulation of transcription, DNA-dependent (BP),cell differentiation (BP),glucose homeostasis (BP)	3	0.00509119
transcription, DNA-dependent (BP),multicellular organismal development (BP),regulation of transcription, DNA-dependent (BP),positive regulation of transcription, DNA-dependent (BP),cell differentiation (BP),transcription from RNA polymerase II promoter (BP)	3	0.0206907
transcription, DNA-dependent (BP),multicellular organismal development (BP),regulation of transcription, DNA-dependent (BP),positive regulation of transcription, DNA-dependent (BP),positive regulation of transcription from RNA polymerase II promoter (BP),transcription from RNA polymerase II promoter (BP)	3	0.0374157
transcription, DNA-dependent (BP),multicellular organismal development (BP),regulation of transcription, DNA-dependent (BP),positive regulation of transcription, DNA-dependent (BP),negative regulation of transcription, DNA-dependent (BP),transcription from RNA polymerase II promoter (BP)	3	0.00509119
transcription, DNA-dependent (BP),multicellular organismal development (BP),regulation of transcription, DNA-dependent (BP),positive regulation of transcription, DNA-dependent (BP),regulation of gene expression (BP),transcription from RNA polymerase II promoter (BP)	3	0.00229026
transcription, DNA-dependent (BP),multicellular organismal development (BP),regulation of transcription, DNA-dependent (BP),regulation of cell proliferation (BP),cell differentiation (BP),negative regulation of transcription from RNA polymerase II promoter (BP),negative regulation of transcription, DNA-dependent (BP)	3	0.00907828
transcription, DNA-dependent (BP),multicellular organismal development (BP),regulation of transcription, DNA-dependent (BP),regulation of cell proliferation (BP),positive regulation of cell proliferation (BP),negative regulation of transcription from RNA polymerase II promoter (BP),negative regulation of transcription, DNA-dependent (BP)	3	0.00229026
transcription, DNA-dependent (BP),multicellular organismal development (BP),regulation of transcription, DNA-dependent (BP),cell differentiation (BP),negative regulation of cell proliferation (BP),negative regulation of transcription from RNA polymerase II promoter (BP),negative regulation of transcription, DNA-dependent (BP)	3	0.00229026
transcription, DNA-dependent (BP),multicellular organismal development (BP),regulation of transcription, DNA-dependent (BP),cell differentiation (BP),negative regulation of cell proliferation (BP),regulation of transcription from RNA polymerase II promoter (BP)	3	0.00509119
transcription, DNA-dependent (BP),multicellular organismal development (BP),regulation of transcription, DNA-dependent (BP),cell differentiation (BP),positive regulation of transcription from RNA polymerase II promoter (BP),transcription from RNA polymerase II promoter (BP)	3	0.0206907
transcription, DNA-dependent (BP),multicellular organismal development (BP),regulation of transcription, DNA-dependent (BP),cell differentiation (BP),neuron migration (BP),transcription from RNA polymerase II promoter (BP)	3	0.00229026
transcription, DNA-dependent (BP),multicellular organismal development (BP),regulation of transcription, DNA-dependent (BP),positive regulation of transcription from RNA polymerase II promoter (BP),glucose homeostasis (BP)	3	0.00509119
transcription, DNA-dependent (BP),multicellular organismal development (BP),regulation of transcription, DNA-dependent (BP),positive regulation of transcription from RNA polymerase II promoter (BP),pattern specification process (BP),negative regulation of transcription from RNA polymerase II promoter (BP)	3	0.0206907
transcription, DNA-dependent (BP),multicellular organismal development (BP),regulation of transcription, DNA-dependent (BP),positive regulation of transcription from RNA polymerase II promoter (BP),embryonic skeletal system morphogenesis (BP),skeletal muscle tissue development (BP)	3	0.00509119
transcription, DNA-dependent (BP),multicellular organismal development (BP),regulation of transcription, DNA-dependent (BP),positive regulation of transcription from RNA polymerase II promoter (BP),embryonic skeletal system morphogenesis (BP),embryonic limb morphogenesis (BP)	3	0.00229026
transcription, DNA-dependent (BP),multicellular organismal development (BP),regulation of transcription, DNA-dependent (BP),positive regulation of transcription from RNA polymerase II promoter (BP),embryonic skeletal system morphogenesis (BP),hindlimb morphogenesis (BP)	3	0.00229026
transcription, DNA-dependent (BP),multicellular organismal development (BP),regulation of transcription, DNA-dependent (BP),positive regulation of transcription from RNA polymerase II promoter (BP),negative regulation of transcription from RNA polymerase II promoter (BP),in utero embryonic development (BP)	3	0.0374157
transcription, DNA-dependent (BP),multicellular organismal development (BP),regulation of transcription, DNA-dependent (BP),positive regulation of transcription from RNA polymerase II promoter (BP),negative regulation of transcription from RNA polymerase II promoter (BP),negative regulation of transcription, DNA-dependent (BP),stem cell differentiation (BP)	3	0.00509119
transcription, DNA-dependent (BP),multicellular organismal development (BP),regulation of transcription, DNA-dependent (BP),positive regulation of transcription from RNA polymerase II promoter (BP),negative regulation of transcription from RNA polymerase II promoter (BP),regulation of gene expression (BP)	3	0.0206907
transcription, DNA-dependent (BP),multicellular organismal development (BP),regulation of transcription, DNA-dependent (BP),positive regulation of transcription from RNA polymerase II promoter (BP),negative regulation of transcription from RNA polymerase II promoter (BP),chromatin modification (BP)	3	0.00907828
transcription, DNA-dependent (BP),multicellular organismal development (BP),regulation of transcription, DNA-dependent (BP),positive regulation of transcription from RNA polymerase II promoter (BP),negative regulation of transcription from RNA polymerase II promoter (BP),transcription from RNA polymerase II promoter (BP)	3	0.0206907
transcription, DNA-dependent (BP),multicellular organismal development (BP),regulation of transcription, DNA-dependent (BP),positive regulation of transcription from RNA polymerase II promoter (BP),neuron migration (BP)	3	0.0206907
transcription, DNA-dependent (BP),multicellular organismal development (BP),regulation of transcription, DNA-dependent (BP),cell fate commitment (BP),regulation of transcription from RNA polymerase II promoter (BP)	3	0.0206907
transcription, DNA-dependent (BP),multicellular organismal development (BP),regulation of transcription, DNA-dependent (BP),cell fate commitment (BP),regulation of gene expression (BP)	3	0.00907828
transcription, DNA-dependent (BP),multicellular organismal development (BP),regulation of transcription, DNA-dependent (BP),pattern specification process (BP),regulation of gene expression (BP)	3	0.00509119
transcription, DNA-dependent (BP),multicellular organismal development (BP),regulation of transcription, DNA-dependent (BP),negative regulation of transcription from RNA polymerase II promoter (BP),regulation of transcription from RNA polymerase II promoter (BP),negative regulation of transcription, DNA-dependent (BP)	3	0.0206907
transcription, DNA-dependent (BP),multicellular organismal development (BP),regulation of transcription, DNA-dependent (BP),negative regulation of transcription from RNA polymerase II promoter (BP),cartilage development (BP)	3	0.0280138
transcription, DNA-dependent (BP),multicellular organismal development (BP),regulation of transcription, DNA-dependent (BP),negative regulation of transcription from RNA polymerase II promoter (BP),embryonic cranial skeleton morphogenesis (BP)	3	0.00509119
transcription, DNA-dependent (BP),multicellular organismal development (BP),regulation of transcription, DNA-dependent (BP),embryonic digit morphogenesis (BP),embryonic limb morphogenesis (BP)	3	0.00907828
transcription, DNA-dependent (BP),multicellular organismal development (BP),regulation of transcription, DNA-dependent (BP),negative regulation of transcription, DNA-dependent (BP),regulation of gene expression (BP)	3	0.00509119
transcription, DNA-dependent (BP),multicellular organismal development (BP),regulation of transcription, DNA-dependent (BP),branching involved in ureteric bud morphogenesis (BP)	3	0.0280138
transcription, DNA-dependent (BP),multicellular organismal development (BP),regulation of transcription, DNA-dependent (BP),regulation of gene expression (BP),neuron migration (BP)	3	0.00229026
transcription, DNA-dependent (BP),multicellular organismal development (BP),regulation of transcription, DNA-dependent (BP),forelimb morphogenesis (BP)	3	0.00509119
transcription, DNA-dependent (BP),multicellular organismal development (BP),regulation of transcription, DNA-dependent (BP),embryonic pattern specification (BP)	3	0.00509119
transcription, DNA-dependent (BP),multicellular organismal development (BP),regulation of transcription, DNA-dependent (BP),embryonic forelimb morphogenesis (BP)	3	0.0374157
transcription, DNA-dependent (BP),multicellular organismal development (BP),regulation of transcription, DNA-dependent (BP),blood vessel development (BP)	3	0.0280138
transcription, DNA-dependent (BP),multicellular organismal development (BP),regulation of transcription, DNA-dependent (BP),spinal cord association neuron differentiation (BP)	3	0.0141111
transcription, DNA-dependent (BP),regulation of transcription, DNA-dependent (BP),anatomical structure morphogenesis (BP)	3	0.0475164
transcription, DNA-dependent (BP),regulation of transcription, DNA-dependent (BP),anterior/posterior pattern specification (BP),positive regulation of transcription, DNA-dependent (BP),neuron migration (BP)	3	0.00229026
transcription, DNA-dependent (BP),regulation of transcription, DNA-dependent (BP),anterior/posterior pattern specification (BP),negative regulation of transcription, DNA-dependent (BP)	3	0.0475164
transcription, DNA-dependent (BP),regulation of transcription, DNA-dependent (BP),anterior/posterior pattern specification (BP),skeletal muscle tissue development (BP)	3	0.00229026
transcription, DNA-dependent (BP),regulation of transcription, DNA-dependent (BP),kidney development (BP),positive regulation of transcription, DNA-dependent (BP),ureteric bud development (BP)	3	0.0141111
transcription, DNA-dependent (BP),regulation of transcription, DNA-dependent (BP),kidney development (BP),positive regulation of transcription from RNA polymerase II promoter (BP),negative regulation of transcription from RNA polymerase II promoter (BP),branching involved in ureteric bud morphogenesis (BP)	3	0.0280138
transcription, DNA-dependent (BP),regulation of transcription, DNA-dependent (BP),kidney development (BP),positive regulation of transcription from RNA polymerase II promoter (BP),negative regulation of transcription from RNA polymerase II promoter (BP),ureteric bud development (BP)	3	0.0141111
transcription, DNA-dependent (BP),regulation of transcription, DNA-dependent (BP),negative regulation of apoptotic process (BP),regulation of cell proliferation (BP),positive regulation of cell proliferation (BP)	3	0.0206907
transcription, DNA-dependent (BP),regulation of transcription, DNA-dependent (BP),negative regulation of apoptotic process (BP),cell differentiation (BP),positive regulation of transcription from RNA polymerase II promoter (BP),negative regulation of transcription from RNA polymerase II promoter (BP)	3	0.00907828
transcription, DNA-dependent (BP),regulation of transcription, DNA-dependent (BP),negative regulation of apoptotic process (BP),cell differentiation (BP),positive regulation of transcription from RNA polymerase II promoter (BP),cellular response to hypoxia (BP)	3	0.00229026
transcription, DNA-dependent (BP),regulation of transcription, DNA-dependent (BP),negative regulation of apoptotic process (BP),cell differentiation (BP),negative regulation of transcription, DNA-dependent (BP)	3	0.0206907
transcription, DNA-dependent (BP),regulation of transcription, DNA-dependent (BP),negative regulation of apoptotic process (BP),positive regulation of transcription from RNA polymerase II promoter (BP),negative regulation of transcription from RNA polymerase II promoter (BP),embryonic digit morphogenesis (BP)	3	0.0141111
transcription, DNA-dependent (BP),regulation of transcription, DNA-dependent (BP),negative regulation of apoptotic process (BP),positive regulation of cell proliferation (BP),negative regulation of transcription from RNA polymerase II promoter (BP),negative regulation of transcription, DNA-dependent (BP)	3	0.0475164
transcription, DNA-dependent (BP),regulation of transcription, DNA-dependent (BP),negative regulation of apoptotic process (BP),in utero embryonic development (BP),negative regulation of transcription, DNA-dependent (BP)	3	0.0475164
transcription, DNA-dependent (BP),regulation of transcription, DNA-dependent (BP),negative regulation of apoptotic process (BP),regulation of transcription from RNA polymerase II promoter (BP),negative regulation of transcription, DNA-dependent (BP)	3	0.0374157
transcription, DNA-dependent (BP),regulation of transcription, DNA-dependent (BP),immune response (BP)	3	0.0141111
transcription, DNA-dependent (BP),regulation of transcription, DNA-dependent (BP),brain development (BP),negative regulation of transcription from RNA polymerase II promoter (BP),regulation of sequence-specific DNA binding transcription factor activity (BP)	3	0.00509119
transcription, DNA-dependent (BP),regulation of transcription, DNA-dependent (BP),axonogenesis (BP)	3	0.0475164
transcription, DNA-dependent (BP),regulation of transcription, DNA-dependent (BP),organ morphogenesis (BP),negative regulation of transcription, DNA-dependent (BP)	3	0.0475164
transcription, DNA-dependent (BP),regulation of transcription, DNA-dependent (BP),apoptotic process (BP),negative regulation of cell growth (BP)	3	0.0141111
transcription, DNA-dependent (BP),regulation of transcription, DNA-dependent (BP),positive regulation of transcription, DNA-dependent (BP),regulation of cell proliferation (BP),positive regulation of transcription from RNA polymerase II promoter (BP),regulation of transcription from RNA polymerase II promoter (BP)	3	0.0475164
transcription, DNA-dependent (BP),regulation of transcription, DNA-dependent (BP),positive regulation of transcription, DNA-dependent (BP),regulation of cell proliferation (BP),positive regulation of cell proliferation (BP)	3	0.0206907
transcription, DNA-dependent (BP),regulation of transcription, DNA-dependent (BP),positive regulation of transcription, DNA-dependent (BP),regulation of cell proliferation (BP),blood vessel development (BP)	3	0.00229026
transcription, DNA-dependent (BP),regulation of transcription, DNA-dependent (BP),positive regulation of transcription, DNA-dependent (BP),cell differentiation (BP),positive regulation of transcription from RNA polymerase II promoter (BP),glucose homeostasis (BP)	3	0.00907828
transcription, DNA-dependent (BP),regulation of transcription, DNA-dependent (BP),positive regulation of transcription, DNA-dependent (BP),cell differentiation (BP),positive regulation of transcription from RNA polymerase II promoter (BP),positive regulation of neuroblast proliferation (BP)	3	0.00229026
transcription, DNA-dependent (BP),regulation of transcription, DNA-dependent (BP),positive regulation of transcription, DNA-dependent (BP),cell differentiation (BP),regulation of gene expression (BP)	3	0.00907828
transcription, DNA-dependent (BP),regulation of transcription, DNA-dependent (BP),positive regulation of transcription, DNA-dependent (BP),negative regulation of cell proliferation (BP),positive regulation of transcription from RNA polymerase II promoter (BP),glucose homeostasis (BP),regulation of transcription from RNA polymerase II promoter (BP)	3	0.00509119
transcription, DNA-dependent (BP),regulation of transcription, DNA-dependent (BP),positive regulation of transcription, DNA-dependent (BP),positive regulation of transcription from RNA polymerase II promoter (BP),pattern specification process (BP),negative regulation of transcription from RNA polymerase II promoter (BP),regulation of sequence-specific DNA binding transcription factor activity (BP)	3	0.0374157
transcription, DNA-dependent (BP),regulation of transcription, DNA-dependent (BP),positive regulation of transcription, DNA-dependent (BP),positive regulation of transcription from RNA polymerase II promoter (BP),negative regulation of transcription, DNA-dependent (BP),inflammatory response (BP)	3	0.00509119
transcription, DNA-dependent (BP),regulation of transcription, DNA-dependent (BP),positive regulation of transcription, DNA-dependent (BP),positive regulation of transcription from RNA polymerase II promoter (BP),anti-apoptosis (BP)	3	0.0475164
transcription, DNA-dependent (BP),regulation of transcription, DNA-dependent (BP),positive regulation of transcription, DNA-dependent (BP),positive regulation of transcription from RNA polymerase II promoter (BP),negative regulation of neuron apoptosis (BP)	3	0.0374157
transcription, DNA-dependent (BP),regulation of transcription, DNA-dependent (BP),positive regulation of transcription, DNA-dependent (BP),positive regulation of transcription from RNA polymerase II promoter (BP),extracellular matrix organization (BP)	3	0.0280138
transcription, DNA-dependent (BP),regulation of transcription, DNA-dependent (BP),positive regulation of transcription, DNA-dependent (BP),negative regulation of transcription from RNA polymerase II promoter (BP),anti-apoptosis (BP),blood vessel development (BP)	3	0.00907828
transcription, DNA-dependent (BP),regulation of transcription, DNA-dependent (BP),positive regulation of transcription, DNA-dependent (BP),negative regulation of transcription from RNA polymerase II promoter (BP),palate development (BP)	3	0.0374157
transcription, DNA-dependent (BP),regulation of transcription, DNA-dependent (BP),positive regulation of transcription, DNA-dependent (BP),embryonic digit morphogenesis (BP)	3	0.0206907
transcription, DNA-dependent (BP),regulation of transcription, DNA-dependent (BP),positive regulation of transcription, DNA-dependent (BP),skeletal muscle tissue development (BP)	3	0.00907828
transcription, DNA-dependent (BP),regulation of transcription, DNA-dependent (BP),regulation of cell proliferation (BP),cell differentiation (BP),positive regulation of transcription from RNA polymerase II promoter (BP),positive regulation of cell proliferation (BP)	3	0.0141111
transcription, DNA-dependent (BP),regulation of transcription, DNA-dependent (BP),cell differentiation (BP),liver development (BP)	3	0.0206907
transcription, DNA-dependent (BP),regulation of transcription, DNA-dependent (BP),cell differentiation (BP),negative regulation of transcription from RNA polymerase II promoter (BP),stem cell differentiation (BP)	3	0.00509119
transcription, DNA-dependent (BP),regulation of transcription, DNA-dependent (BP),cell differentiation (BP),angiogenesis (BP)	3	0.0280138
transcription, DNA-dependent (BP),regulation of transcription, DNA-dependent (BP),negative regulation of cell proliferation (BP),cell fate commitment (BP)	3	0.0280138
transcription, DNA-dependent (BP),regulation of transcription, DNA-dependent (BP),negative regulation of cell proliferation (BP),forebrain development (BP)	3	0.0141111
transcription, DNA-dependent (BP),regulation of transcription, DNA-dependent (BP),positive regulation of transcription from RNA polymerase II promoter (BP),peripheral nervous system neuron development (BP)	3	0.00907828
transcription, DNA-dependent (BP),regulation of transcription, DNA-dependent (BP),positive regulation of transcription from RNA polymerase II promoter (BP),cell fate commitment (BP),negative regulation of transcription, DNA-dependent (BP)	3	0.0280138
transcription, DNA-dependent (BP),regulation of transcription, DNA-dependent (BP),positive regulation of transcription from RNA polymerase II promoter (BP),glucose homeostasis (BP),negative regulation of transcription from RNA polymerase II promoter (BP)	3	0.0280138
transcription, DNA-dependent (BP),regulation of transcription, DNA-dependent (BP),positive regulation of transcription from RNA polymerase II promoter (BP),glucose homeostasis (BP),regulation of gene expression (BP)	3	0.00229026
transcription, DNA-dependent (BP),regulation of transcription, DNA-dependent (BP),positive regulation of transcription from RNA polymerase II promoter (BP),negative regulation of transcription from RNA polymerase II promoter (BP),negative regulation of transcription, DNA-dependent (BP),chromatin modification (BP)	3	0.0475164
transcription, DNA-dependent (BP),regulation of transcription, DNA-dependent (BP),positive regulation of transcription from RNA polymerase II promoter (BP),negative regulation of transcription from RNA polymerase II promoter (BP),anti-apoptosis (BP),blood vessel development (BP)	3	0.00907828
transcription, DNA-dependent (BP),regulation of transcription, DNA-dependent (BP),positive regulation of transcription from RNA polymerase II promoter (BP),negative regulation of transcription from RNA polymerase II promoter (BP),tissue development (BP)	3	0.0374157
transcription, DNA-dependent (BP),regulation of transcription, DNA-dependent (BP),positive regulation of transcription from RNA polymerase II promoter (BP),negative regulation of transcription from RNA polymerase II promoter (BP),positive regulation of sequence-specific DNA binding transcription factor activity (BP)	3	0.0206907
transcription, DNA-dependent (BP),regulation of transcription, DNA-dependent (BP),positive regulation of transcription from RNA polymerase II promoter (BP),negative regulation of transcription from RNA polymerase II promoter (BP),embryonic limb morphogenesis (BP),neural tube closure (BP)	3	0.00229026
transcription, DNA-dependent (BP),regulation of transcription, DNA-dependent (BP),positive regulation of transcription from RNA polymerase II promoter (BP),negative regulation of transcription from RNA polymerase II promoter (BP),ossification (BP)	3	0.00907828
transcription, DNA-dependent (BP),regulation of transcription, DNA-dependent (BP),positive regulation of transcription from RNA polymerase II promoter (BP),negative regulation of transcription from RNA polymerase II promoter (BP),camera-type eye development (BP)	3	0.0475164
transcription, DNA-dependent (BP),regulation of transcription, DNA-dependent (BP),positive regulation of transcription from RNA polymerase II promoter (BP),negative regulation of transcription from RNA polymerase II promoter (BP),negative regulation of androgen receptor signaling pathway (BP)	3	0.00907828
transcription, DNA-dependent (BP),regulation of transcription, DNA-dependent (BP),positive regulation of transcription from RNA polymerase II promoter (BP),negative regulation of transcription, DNA-dependent (BP),negative regulation of androgen receptor signaling pathway (BP)	3	0.00509119
transcription, DNA-dependent (BP),regulation of transcription, DNA-dependent (BP),positive regulation of transcription from RNA polymerase II promoter (BP),Notch signaling pathway (BP)	3	0.0475164
transcription, DNA-dependent (BP),regulation of transcription, DNA-dependent (BP),positive regulation of transcription from RNA polymerase II promoter (BP),camera-type eye development (BP),blood vessel development (BP)	3	0.00509119
transcription, DNA-dependent (BP),regulation of transcription, DNA-dependent (BP),positive regulation of transcription from RNA polymerase II promoter (BP),embryonic forelimb morphogenesis (BP)	3	0.0280138
transcription, DNA-dependent (BP),regulation of transcription, DNA-dependent (BP),positive regulation of transcription from RNA polymerase II promoter (BP),negative regulation of NF-kappaB transcription factor activity (BP)	3	0.0141111
transcription, DNA-dependent (BP),regulation of transcription, DNA-dependent (BP),positive regulation of transcription from RNA polymerase II promoter (BP),peripheral nervous system development (BP)	3	0.0280138
transcription, DNA-dependent (BP),regulation of transcription, DNA-dependent (BP),positive regulation of transcription from RNA polymerase II promoter (BP),neural crest cell migration (BP)	3	0.0475164
transcription, DNA-dependent (BP),regulation of transcription, DNA-dependent (BP),cell fate commitment (BP),negative regulation of transcription from RNA polymerase II promoter (BP),negative regulation of transcription, DNA-dependent (BP)	3	0.0141111
transcription, DNA-dependent (BP),regulation of transcription, DNA-dependent (BP),liver development (BP),positive regulation of cell proliferation (BP)	3	0.0280138
transcription, DNA-dependent (BP),regulation of transcription, DNA-dependent (BP),locomotory behavior (BP)	3	0.0206907
transcription, DNA-dependent (BP),regulation of transcription, DNA-dependent (BP),hippocampus development (BP)	3	0.0475164
transcription, DNA-dependent (BP),regulation of transcription, DNA-dependent (BP),heart morphogenesis (BP),negative regulation of transcription from RNA polymerase II promoter (BP)	3	0.0206907
transcription, DNA-dependent (BP),regulation of transcription, DNA-dependent (BP),heart morphogenesis (BP),skeletal system development (BP),in utero embryonic development (BP),blood vessel development (BP)	3	0.00229026
transcription, DNA-dependent (BP),regulation of transcription, DNA-dependent (BP),heart morphogenesis (BP),palate development (BP)	3	0.00509119
transcription, DNA-dependent (BP),regulation of transcription, DNA-dependent (BP),pattern specification process (BP),camera-type eye development (BP)	3	0.00907828
transcription, DNA-dependent (BP),regulation of transcription, DNA-dependent (BP),negative regulation of transcription from RNA polymerase II promoter (BP),vasculogenesis (BP),Notch signaling pathway (BP),blood vessel development (BP)	3	0.00907828
[truncated: 950 more rows]

## Sheet: Hypo BPs
Items_Details	Support	Hyp_c
regulation of transcription, DNA-dependent (BP)	67	0.0138901
transport (BP)	64	0.0120129
transcription, DNA-dependent (BP)	63	0.0139877
transcription, DNA-dependent (BP),regulation of transcription, DNA-dependent (BP)	60	0.0157846
multicellular organismal development (BP)	34	0.046819
phosphorylation (BP)	28	0.0477612
positive regulation of transcription, DNA-dependent (BP)	24	0.0237939
transmembrane transport (BP)	24	0.0113856
multicellular organismal development (BP),regulation of transcription, DNA-dependent (BP)	22	0.00234518
cell adhesion (BP)	22	0.0225385
transport (BP),transmembrane transport (BP)	21	0.0205827
transcription, DNA-dependent (BP),multicellular organismal development (BP),regulation of transcription, DNA-dependent (BP)	18	0.00958179
regulation of transcription, DNA-dependent (BP),positive regulation of transcription, DNA-dependent (BP)	18	0.0328317
transcription, DNA-dependent (BP),regulation of transcription, DNA-dependent (BP),positive regulation of transcription, DNA-dependent (BP)	16	0.0472541
negative regulation of cell proliferation (BP)	14	0.0480886
carbohydrate metabolic process (BP)	13	0.0112059
transport (BP),ion transport (BP),transmembrane transport (BP)	13	0.0332042
angiogenesis (BP)	13	0.00949753
dephosphorylation (BP)	12	0.0225268
regulation of transcription, DNA-dependent (BP),cell differentiation (BP)	11	0.0291069
inflammatory response (BP)	11	0.0330907
Wnt receptor signaling pathway (BP)	10	0.0473924
regulation of cell shape (BP)	9	0.00808058
multicellular organismal development (BP),positive regulation of transcription, DNA-dependent (BP)	9	0.0201459
potassium ion transport (BP)	9	0.0415351
potassium ion transmembrane transport (BP)	9	0.0336656
anti-apoptosis (BP)	9	0.0349397
cell migration (BP)	8	0.0400503
multicellular organismal development (BP),regulation of transcription, DNA-dependent (BP),positive regulation of transcription, DNA-dependent (BP)	8	0.014374
multicellular organismal development (BP),regulation of transcription, DNA-dependent (BP),cell differentiation (BP)	8	0.0477224
regulation of transcription, DNA-dependent (BP),positive regulation of transcription, DNA-dependent (BP),negative regulation of transcription from RNA polymerase II promoter (BP)	8	0.041447
positive regulation of neuron differentiation (BP)	8	0.00972902
transport (BP),ion transport (BP),potassium ion transport (BP)	8	0.0334777
potassium ion transport (BP),potassium ion transmembrane transport (BP)	8	0.0470598
multicellular organismal development (BP),regulation of transcription, DNA-dependent (BP),negative regulation of transcription from RNA polymerase II promoter (BP)	7	0.0410352
regulation of transcription, DNA-dependent (BP),positive regulation of transcription, DNA-dependent (BP),cell differentiation (BP)	7	0.0157907
transport (BP),ion transport (BP),potassium ion transport (BP),potassium ion transmembrane transport (BP)	7	0.0424406
transcription, DNA-dependent (BP),multicellular organismal development (BP),regulation of transcription, DNA-dependent (BP),positive regulation of transcription, DNA-dependent (BP)	6	0.0417798
multicellular organismal development (BP),regulation of transcription, DNA-dependent (BP),positive regulation of transcription, DNA-dependent (BP),cell differentiation (BP)	6	0.0132797
multicellular organismal development (BP),negative regulation of transcription, DNA-dependent (BP)	6	0.0461215
multicellular organismal development (BP),Wnt receptor signaling pathway (BP)	6	0.0281328
regulation of transcription, DNA-dependent (BP),in utero embryonic development (BP)	6	0.0487895
phosphorylation (BP),apoptotic process (BP)	6	0.0403046
transport (BP),ion transport (BP),transmembrane transport (BP),potassium ion transport (BP)	6	0.0239321
signal transduction (BP),negative regulation of cell proliferation (BP)	6	0.0112042
ATP catabolic process (BP),transmembrane transport (BP)	6	0.0142838
canonical Wnt receptor signaling pathway (BP)	6	0.0495966
negative regulation of canonical Wnt receptor signaling pathway (BP)	6	0.0281328
regulation of Rho protein signal transduction (BP),regulation of catalytic activity (BP)	6	0.0157515
metabolic process (BP),ATP catabolic process (BP),transmembrane transport (BP)	5	0.0223745
multicellular organismal development (BP),regulation of transcription, DNA-dependent (BP),positive regulation of transcription, DNA-dependent (BP),negative regulation of transcription from RNA polymerase II promoter (BP)	5	0.0156996
multicellular organismal development (BP),regulation of transcription, DNA-dependent (BP),cell differentiation (BP),negative regulation of transcription from RNA polymerase II promoter (BP)	5	0.0156996
multicellular organismal development (BP),regulation of transcription, DNA-dependent (BP),negative regulation of transcription, DNA-dependent (BP)	5	0.047263
multicellular organismal development (BP),brain development (BP)	5	0.0252186
multicellular organismal development (BP),cell differentiation (BP),negative regulation of cell proliferation (BP)	5	0.0118075
multicellular organismal development (BP),in utero embryonic development (BP)	5	0.0240699
positive regulation of neuron differentiation (BP),positive regulation of transcription, DNA-dependent (BP)	5	0.00829731
transport (BP),ion transport (BP),transmembrane transport (BP),potassium ion transport (BP),potassium ion transmembrane transport (BP)	5	0.0352157
signal transduction (BP),Wnt receptor signaling pathway (BP)	5	0.0184838
positive regulation of transcription, DNA-dependent (BP),in utero embryonic development (BP)	5	0.0414275
negative regulation of transcription from RNA polymerase II promoter (BP),in utero embryonic development (BP)	5	0.0390862
response to toxin (BP)	5	0.0336405
sensory perception of pain (BP)	5	0.0414275
peripheral nervous system development (BP)	5	0.00731693
transcription, DNA-dependent (BP),regulation of transcription, DNA-dependent (BP),enteric nervous system development (BP)	4	0.00291185
multicellular organismal development (BP),regulation of transcription, DNA-dependent (BP),positive regulation of neuron differentiation (BP),positive regulation of transcription, DNA-dependent (BP),cell differentiation (BP),negative regulation of transcription from RNA polymerase II promoter (BP)	4	0.0025311
multicellular organismal development (BP),regulation of transcription, DNA-dependent (BP),in utero embryonic development (BP)	4	0.014209
multicellular organismal development (BP),regulation of transcription, DNA-dependent (BP),telencephalon development (BP)	4	0.00113158
multicellular organismal development (BP),signal transduction (BP),Wnt receptor signaling pathway (BP)	4	0.0333548
multicellular organismal development (BP),positive regulation of transcription, DNA-dependent (BP),in utero embryonic development (BP)	4	0.00926929
multicellular organismal development (BP),negative regulation of Wnt receptor signaling pathway (BP)	4	0.014209
multicellular organismal development (BP),negative regulation of canonical Wnt receptor signaling pathway (BP)	4	0.0224128
multicellular organismal development (BP),forebrain anterior/posterior pattern specification (BP)	4	0.00166187
regulation of transcription, DNA-dependent (BP),positive regulation of transcription from RNA polymerase II promoter (BP),odontogenesis of dentin-containing tooth (BP)	4	0.0148174
regulation of transcription, DNA-dependent (BP),negative regulation of transcription from RNA polymerase II promoter (BP),cartilage development (BP)	4	0.00926929
positive regulation of neuron differentiation (BP),positive regulation of gene expression (BP)	4	0.0105412
organ morphogenesis (BP),negative regulation of transcription from RNA polymerase II promoter (BP)	4	0.0414273
transport (BP),apoptotic process (BP)	4	0.0414273
transport (BP),ATP catabolic process (BP),transmembrane transport (BP)	4	0.0348148
signal transduction (BP),negative regulation of cell migration (BP)	4	0.0156132
signal transduction (BP),angiogenesis (BP)	4	0.0414273
signal transduction (BP),two-component signal transduction system (phosphorelay) (BP)	4	0.00658063
ATP catabolic process (BP),ion transmembrane transport (BP)	4	0.0482882
positive regulation of transcription from RNA polymerase II promoter (BP),negative regulation of transcription from RNA polymerase II promoter (BP),positive regulation of apoptotic process (BP)	4	0.0190805
positive regulation of transcription from RNA polymerase II promoter (BP),lung development (BP)	4	0.047076
response to retinoic acid (BP)	4	0.0482882
cell maturation (BP)	4	0.0450691
canonical Wnt receptor signaling pathway (BP),regulation of transcription from RNA polymerase II promoter (BP)	4	0.0156132
cellular response to organic cyclic compound (BP)	4	0.0224669
regulation of transcription from RNA polymerase II promoter (BP),Wnt receptor signaling pathway (BP)	4	0.0224669
Wnt receptor signaling pathway (BP),negative regulation of canonical Wnt receptor signaling pathway (BP)	4	0.0224669
G-protein signaling, coupled to cAMP nucleotide second messenger (BP)	4	0.0333548
small GTPase mediated signal transduction (BP),regulation of catalytic activity (BP)	4	0.0333548
cellular response to organic substance (BP)	4	0.0272718
negative regulation of fat cell differentiation (BP)	4	0.0250582
negative regulation of insulin secretion (BP)	4	0.0287937
metabolic process (BP),cAMP catabolic process (BP)	3	0.0200666
transcription, DNA-dependent (BP),multicellular organismal development (BP),regulation of transcription, DNA-dependent (BP),positive regulation of transcription, DNA-dependent (BP),cell differentiation (BP),nervous system development (BP)	3	0.0345165
transcription, DNA-dependent (BP),multicellular organismal development (BP),regulation of transcription, DNA-dependent (BP),skeletal system development (BP)	3	0.0383003
transcription, DNA-dependent (BP),multicellular organismal development (BP),regulation of transcription, DNA-dependent (BP),in utero embryonic development (BP)	3	0.0345165
transcription, DNA-dependent (BP),multicellular organismal development (BP),regulation of transcription, DNA-dependent (BP),embryonic digit morphogenesis (BP)	3	0.013166
transcription, DNA-dependent (BP),regulation of transcription, DNA-dependent (BP),positive regulation of transcription, DNA-dependent (BP),negative regulation of transcription from RNA polymerase II promoter (BP),forebrain development (BP)	3	0.0106572
transcription, DNA-dependent (BP),regulation of transcription, DNA-dependent (BP),positive regulation of transcription from RNA polymerase II promoter (BP),odontogenesis of dentin-containing tooth (BP)	3	0.0329828
transcription, DNA-dependent (BP),regulation of transcription, DNA-dependent (BP),positive regulation of transcription from RNA polymerase II promoter (BP),sympathetic nervous system development (BP)	3	0.0200666
transcription, DNA-dependent (BP),regulation of transcription, DNA-dependent (BP),positive regulation of transcription from RNA polymerase II promoter (BP),embryonic placenta development (BP)	3	0.0156288
transcription, DNA-dependent (BP),regulation of transcription, DNA-dependent (BP),negative regulation of transcription from RNA polymerase II promoter (BP),cartilage development (BP)	3	0.0200666
transcription, DNA-dependent (BP),regulation of transcription, DNA-dependent (BP),cell maturation (BP)	3	0.0383003
transcription, DNA-dependent (BP),regulation of transcription, DNA-dependent (BP),anti-apoptosis (BP)	3	0.0383003
multicellular organismal development (BP),regulation of transcription, DNA-dependent (BP),positive regulation of neuron differentiation (BP),positive regulation of transcription, DNA-dependent (BP),cell differentiation (BP),negative regulation of cell proliferation (BP),negative regulation of transcription from RNA polymerase II promoter (BP),telencephalon development (BP)	3	0.0012606
multicellular organismal development (BP),regulation of transcription, DNA-dependent (BP),negative regulation of apoptotic process (BP),positive regulation of transcription, DNA-dependent (BP),heart morphogenesis (BP),heart looping (BP)	3	0.0012606
multicellular organismal development (BP),regulation of transcription, DNA-dependent (BP),brain development (BP)	3	0.0383003
multicellular organismal development (BP),regulation of transcription, DNA-dependent (BP),positive regulation of transcription, DNA-dependent (BP),cell differentiation (BP),positive regulation of transcription from RNA polymerase II promoter (BP),heart development (BP)	3	0.00723036
multicellular organismal development (BP),regulation of transcription, DNA-dependent (BP),positive regulation of transcription, DNA-dependent (BP),in utero embryonic development (BP)	3	0.0200666
multicellular organismal development (BP),regulation of transcription, DNA-dependent (BP),positive regulation of transcription from RNA polymerase II promoter (BP),odontogenesis of dentin-containing tooth (BP)	3	0.0106572
multicellular organismal development (BP),regulation of transcription, DNA-dependent (BP),positive regulation of transcription from RNA polymerase II promoter (BP),in utero embryonic development (BP)	3	0.0283026
multicellular organismal development (BP),regulation of transcription, DNA-dependent (BP),negative regulation of transcription from RNA polymerase II promoter (BP),in utero embryonic development (BP)	3	0.0248651
multicellular organismal development (BP),regulation of transcription, DNA-dependent (BP),negative regulation of transcription from RNA polymerase II promoter (BP),cartilage development (BP)	3	0.0177601
multicellular organismal development (BP),regulation of transcription, DNA-dependent (BP),angiogenesis (BP)	3	0.0222795
multicellular organismal development (BP),regulation of transcription, DNA-dependent (BP),palate development (BP)	3	0.0283026
multicellular organismal development (BP),regulation of transcription, DNA-dependent (BP),forebrain anterior/posterior pattern specification (BP),telencephalon development (BP)	3	0.0012606
multicellular organismal development (BP),signal transduction (BP),regulation of transcription from RNA polymerase II promoter (BP),Wnt receptor signaling pathway (BP)	3	0.0248651
multicellular organismal development (BP),positive regulation of transcription, DNA-dependent (BP),forebrain anterior/posterior pattern specification (BP)	3	0.00605793
multicellular organismal development (BP),cell differentiation (BP),nervous system development (BP),negative regulation of cell proliferation (BP),axon guidance (BP)	3	0.00605793
multicellular organismal development (BP),canonical Wnt receptor signaling pathway (BP),regulation of transcription from RNA polymerase II promoter (BP)	3	0.0283026
multicellular organismal development (BP),cellular response to organic cyclic compound (BP)	3	0.00723036
multicellular organismal development (BP),Wnt receptor signaling pathway (BP),negative regulation of Wnt receptor signaling pathway (BP),negative regulation of canonical Wnt receptor signaling pathway (BP)	3	0.00723036
regulation of transcription, DNA-dependent (BP),negative regulation of apoptotic process (BP),positive regulation of transcription, DNA-dependent (BP),negative regulation of transcription from RNA polymerase II promoter (BP)	3	0.0479379
regulation of transcription, DNA-dependent (BP),positive regulation of transcription, DNA-dependent (BP),positive regulation of transcription from RNA polymerase II promoter (BP),negative regulation of transcription from RNA polymerase II promoter (BP),positive regulation of apoptotic process (BP)	3	0.0156288
regulation of transcription, DNA-dependent (BP),positive regulation of transcription, DNA-dependent (BP),positive regulation of transcription from RNA polymerase II promoter (BP),odontogenesis of dentin-containing tooth (BP)	3	0.0283026
regulation of transcription, DNA-dependent (BP),positive regulation of transcription from RNA polymerase II promoter (BP),negative regulation of transcription from RNA polymerase II promoter (BP),cartilage development (BP)	3	0.0156288
regulation of transcription, DNA-dependent (BP),positive regulation of transcription from RNA polymerase II promoter (BP),ossification (BP)	3	0.0222795
positive regulation of neuron differentiation (BP),positive regulation of transcription, DNA-dependent (BP),BMP signaling pathway (BP)	3	0.00723036
negative regulation of apoptotic process (BP),inflammatory response (BP)	3	0.0345165
phosphorylation (BP),protein phosphorylation (BP),signal transduction (BP),glucose metabolic process (BP)	3	0.00983886
protein phosphorylation (BP),signal transduction (BP),two-component signal transduction system (phosphorelay) (BP)	3	0.00605793
organ morphogenesis (BP),positive regulation of cell proliferation (BP),negative regulation of transcription from RNA polymerase II promoter (BP)	3	0.0177601
organ morphogenesis (BP),negative regulation of transcription from RNA polymerase II promoter (BP),in utero embryonic development (BP)	3	0.013166
signal transduction (BP),negative regulation of cell proliferation (BP),negative regulation of cell migration (BP)	3	0.0106572
signal transduction (BP),lipid metabolic process (BP)	3	0.0416325
signal transduction (BP),negative regulation of insulin secretion (BP)	3	0.0156288
signal transduction (BP),positive regulation of Rac GTPase activity (BP)	3	0.013166
apoptotic process (BP),positive regulation of JNK cascade (BP)	3	0.0177601
apoptotic process (BP),in utero embryonic development (BP)	3	0.0479379
positive regulation of transcription, DNA-dependent (BP),growth (BP)	3	0.0156288
positive regulation of transcription, DNA-dependent (BP),canonical Wnt receptor signaling pathway (BP),negative regulation of canonical Wnt receptor signaling pathway (BP)	3	0.0177601
negative regulation of cell proliferation (BP),forebrain development (BP)	3	0.0200666
positive regulation of transcription from RNA polymerase II promoter (BP),negative regulation of transcription from RNA polymerase II promoter (BP),canonical Wnt receptor signaling pathway (BP),regulation of transcription from RNA polymerase II promoter (BP)	3	0.00983886
positive regulation of transcription from RNA polymerase II promoter (BP),negative regulation of transcription from RNA polymerase II promoter (BP),positive regulation of apoptotic process (BP),cell cycle arrest (BP)	3	0.00723036
positive regulation of transcription from RNA polymerase II promoter (BP),negative regulation of transcription from RNA polymerase II promoter (BP),bone mineralization (BP)	3	0.0012606
positive regulation of transcription from RNA polymerase II promoter (BP),post-embryonic development (BP)	3	0.0329828
positive regulation of transcription from RNA polymerase II promoter (BP),response to hypoxia (BP)	3	0.0345165
positive regulation of transcription from RNA polymerase II promoter (BP),cell-cell signaling (BP)	3	0.0383003
grooming behavior (BP)	3	0.0200666
pattern specification process (BP),skeletal system development (BP)	3	0.0222795
canonical Wnt receptor signaling pathway (BP),regulation of transcription from RNA polymerase II promoter (BP),Wnt receptor signaling pathway (BP)	3	0.0345165
canonical Wnt receptor signaling pathway (BP),Wnt receptor signaling pathway (BP),negative regulation of fat cell differentiation (BP)	3	0.0106572
in utero embryonic development (BP),angiogenesis (BP)	3	0.0200666
regulation of transcription from RNA polymerase II promoter (BP),Wnt receptor signaling pathway (BP),positive regulation of apoptotic process (BP)	3	0.00723036
regulation of transcription from RNA polymerase II promoter (BP),negative regulation of canonical Wnt receptor signaling pathway (BP)	3	0.0222795
regulation of transcription from RNA polymerase II promoter (BP),vasculature development (BP)	3	0.0283026
angiogenesis (BP),blood vessel endothelial cell migration (BP)	3	0.00605793
actin filament bundle assembly (BP)	3	0.0479379
small GTPase mediated signal transduction (BP),regulation of Rho protein signal transduction (BP),regulation of catalytic activity (BP)	3	0.013166
regulation of Rho protein signal transduction (BP),regulation of catalytic activity (BP),intracellular signal transduction (BP)	3	0.0416325
regulation of catalytic activity (BP),regulation of small GTPase mediated signal transduction (BP)	3	0.0479379
lymph node development (BP)	3	0.0458962
dopamine metabolic process (BP)	3	0.0222795
SMAD protein signal transduction (BP)	3	0.0383003
cellular protein complex assembly (BP)	3	0.0222795
epithelial cell proliferation (BP)	3	0.0200666
embryonic digestive tract morphogenesis (BP)	3	0.0458962
lymphocyte chemotaxis (BP)	3	0.0106572
macrophage chemotaxis (BP)	3	0.0106572
cytosolic calcium ion homeostasis (BP)	3	0.0222795
2-oxoglutarate metabolic process (BP)	3	0.0248651
