# Supplementary material for: Circadian glucocorticoid oscillations preserve a population of adult hippocampal neural stem cells in the aging brain
Source: Mol Psychiatry. 2019 Jun 20;25(7):1382–405. doi: 10.1038/s41380-019-0440-2 (PMC7303016; doi:10.1038/s41380-019-0440-2)
Supplement: Supplementary file 12 — Supplemental Table 2 [file 41380_2019_440_MOESM12_ESM.xlsx]

## Sheet: Query promoters
hypo	hyper
1700022P22Rik	0610038L08Rik
2310004N24Rik	0610040J01Rik
2310065F04Rik	1200011I18Rik
4930401O12Rik	1300002K09Rik
4930415F15Rik	1500011H22Rik
4930457A20Rik	1700013N18Rik
4933406C10Rik	1700018B08Rik
7SK	1700029G01Rik
7SK	1700056E22Rik
7SK	1700061G19Rik
A730020M07Rik	1810010H24Rik
A930011O12Rik	1810059H22Rik
AC107770.1	2010110P09Rik
AC122183.1	2200002K05Rik
AC124613.1	2210019I11Rik
AC125186.2	2210020M01Rik
AC152922.1	2310014L17Rik
Acer2	2310044H10Rik
Adam8	2410042D21Rik
Aig1	2610027K06Rik
AL732525.1	2610027K06Rik
Ankfn1	2610524H06Rik
Ankk1	2810404F17Rik
Aoc2	2900005J15Rik
Atp11a	2900079G21Rik
Atp6ap1l	3110056K07Rik
B3gnt8	3110079O15Rik
B530045E10Rik	4930448E22Rik
Bivm	4930511M06Rik
Bmp5	4933405L10Rik
C330011M18Rik	4933405O20Rik
C330013J21Rik	4933417D19Rik
C430002E04Rik	4933426K07Rik
Cdh11	4933435F18Rik
Chn2	5330438I03Rik
Cngb3	5330438I03Rik
Col8a1	5330438I03Rik
Csmd2	5330439A09Rik
Csmd2	5430421N21Rik
CT573086.1	5730409E04Rik
Cthrc1	5S_rRNA
Cx3cr1	6030468B19Rik
Cxcr5	6330409N04Rik
Cyp1b1	7SK
Cyp4f17	7SK
D630013G24Rik	8430408G22Rik
D630024D03Rik	9330133O14Rik
Dao	9330154J02Rik
Ddo	9330198N18Rik
Dkk3	9430015G10Rik
Dpyd	9630033F20Rik
Dusp16	A230050P20Rik
E330034G19Rik	A230087F16Rik
Ehd4	A330017A19Rik
Ehmt1	A630014C17Rik
Enpp1	A730013G03Rik
Ephx2	A830007P12Rik
Etfdh	A930024N18Rik
Fam154a	AA986860
Fam163a	Abca7
Fam187b	Abcb6
Fam19a1	AC044807.1
Fbxo40	AC073947.1
Fli1	AC113178.1
Fli1	AC116151.1
Fstl3	AC122218.1
Galk1	AC132957.1
Gcg	AC149058.1
Gdap2	AC151983.1
Ggta1	AC155932.2
Gm10123	AC157561.1
Gm10154	AC165289.1
Gm10717	Acsbg2
Gm10717	Acsl5
Gm10717	Acsl6
Gm10718	Adamtsl5
Gm10720	Adcyap1r1
Gm10800	Adprh
Gm10800	Adprhl2
Gm10800	Ahnak2
Gm10801	AI115009
Gm10801	AL627205.1
Gm10801	AL714024.1
Gm10801	AL732357.1
Gm10801	AL833780.1
Gm10801	Aldh1l2
Gm10923	Allc
Gm11168	Alx1
Gm11168	Alx1
Gm11691	Anapc13
Gm11918	Anks6
Gm12041	Ankzf1
Gm12120	Anxa11
Gm12124	Anxa11
Gm12366	Ap1g2
Gm13245	Apbb1
Gm13781	Apitd1
Gm14267	Apod
Gm14472	Arhgap22
Gm15208	Arhgap24
Gm15389	Asb14
Gm15540	Atcay
Gm16032	Atg9a
Gm16258	Avpr1b
Gm16309	AW555464
Gm16869	Bace1
Gm17141	Bag5
Gm17260	Batf
Gm17701	Baz2a
Gm5466	BC028777
Gm5619	BC035947
Gm7180	BC048644
Gm7518	BC051019
Gm7910	BC056474
Gm9311	BC061194
Gm9885	Bcl11b
Gm9885	Bcl11b
Gm9967	Bcl11b
Gp9	Best3
Gpr88	Bex6
Gsta4	Bmp6
Hck	Bop1
Heatr5a	Btbd17
Hscb	C130021I20Rik
Kcnh3	C1qtnf6
Kctd8	C2cd4a
Klhdc9	C330018D20Rik
Klhl31	C630004L07Rik
Lamc2	Camsap2
Lamc2	Capn10
Lif	Car4
Loxhd1	Card9
Lrrc4b	Carm1
Lrrc9	Cbx8
Lrrc9	Ccdc114
Magi2	Ccdc125
Mdfic	Ccdc125
Mdk-ps1	Ccdc69
Megf6	Ccdc88b
Mgat5	Cchcr1
Mir1191	Ccnyl1
Myh9	Cd69
Nfs1	Cd96
Ngef	Cdc42ep3
Nhp2	Cdh3
Nlrp6	Cdh3
Otud3	Cdx1
Oxgr1	Cfd
Papln	Ch25h
Pars2	Chkb
Pcgf6	Clec2f-ps
Pcyox1l	Clu
Pdk1	Cnr1
Pex19	Col22a1
Pgpep1	Coro1b
Phactr1	Cox4nb
Pla2g4b	Cpne2
Pm20d2	Creb3
Polr2a	Crip1
Ppip5k2	Crtac1
Ppp1r9b	Csad
Psmc1	Ctif
Ptger2	Ctsz
Ptprk	Ctu1
Rasgrf1	Cyp46a1
Raver2	Cypt4
Rnf4	D030056L22Rik
RP23-127O4.3.1	Dbndd1
Rpl5-ps1	Dhtkd1
Rps5	Dhx32
Scn3b	Dlx1as
Serhl	Dok5
Serpinb1a	Dpep3
Sertad4	Dsc2
Siah3	Dysf
SNORA17	E030010N08Rik
SNORA17	E130303B06Rik
SNORA17	E230028L10Rik
SNORA68	Eci3
SNORD121A	Efna1
snoU13	Efr3a
Sox7	Eif3c
Ssu72	Eif3l
Syt16	Eif4e1b
Tbx6	Elane
Tcf7l2	Emilin3
Tfap2a	Enkur
Tlx2	Entpd2
Tmed8	Entpd2
Tnni1	Fads6
Trdv2-1	Fam107a
Trp53-ps	Fam58b
U1	Fam60a
U2	Fam63a
U6	Fam63a
U6	Fam71e1
U6	Fat1
U6	Fat3
U6	Fchsd2
U6	Ffar3
U6	Flrt1
U6	Folr1
U6	Foxa1
Uck1	Foxe1
Ugt1a1	Foxf2
Zfp87	Foxi2
Zic1	Gaa
Zmym1	Gaa
Zpbp	Gabarap
	Gabrb1
	Gadl1
	Gal3st3
	Gas8
	Gcnt1
	Glmn
	Gm10052
	Gm10136
	Gm10586
	Gm10595
	Gm10874
	Gm11003
	Gm11203
	Gm11401
	Gm11414
	Gm11494
	Gm11514
	Gm11545
	Gm11572
	Gm11634
	Gm11700
	Gm11768
	Gm11886
	Gm11960
	Gm11985
	Gm12411
	Gm12532
	Gm12715
	Gm12945
	Gm13093
	Gm13134
	Gm13140
	Gm13199
	Gm13256
	Gm13329
	Gm13377
	Gm13484
	Gm13611
	Gm13675
	Gm13700
	Gm13785
	Gm13857
	Gm14122
	Gm14204
	Gm14205
	Gm14236
	Gm14244
	Gm14318
	Gm14447
	Gm14486
	Gm15181
	Gm15353
	Gm15486
	Gm15501
	Gm15515
	Gm15524
	Gm15524
	Gm15524
	Gm15547
	Gm15552
	Gm15554
	Gm15637
	Gm15637
	Gm1568
	Gm15702
	Gm15710
	Gm15720
	Gm15780
	Gm16044
	Gm16074
	Gm16105
	Gm16105
	Gm16127
	Gm16167
	Gm16201
	Gm16225
	Gm16249
	Gm16270
	Gm16280
	Gm16314
	Gm16336
	Gm16508
	Gm16518
	Gm16551
	Gm16677
	Gm16755
	Gm16801
	Gm16984
	Gm16989
	Gm17014
	Gm17262
	Gm17266
	Gm17335
	Gm17357
	Gm17370
	Gm17489
	Gm17521
	Gm17556
	Gm17603
	Gm17670
	Gm17721
	Gm20420
	Gm20499
	Gm3608
	Gm3695
	Gm3828
	Gm4825
	Gm4971
	Gm4980
	Gm5160
	Gm5532
	Gm5803
	Gm5884
	Gm6109
	Gm6293
	Gm6378
	Gm6863
	Gm6981
	Gm7494
	Gm7816
	Gm7851
	Gm7936
	Gm9429
	Gm9915
	Gm9917
	Gnb1l
	Got2-ps1
	Gpr85
	Gsx2
	Gsx2
	Hapln2
	Hdac1
	Hnrnpu
	Hoxa11as
	Hpca
	Hpgds
	Hsf2bp
	Htra3
	Htra3
	Iffo1
	Ifih1
	Igf2bp1
	Igf2bp1
	Igfals
	Ikbip
	Il13
	Il27ra
	Imp4
	Insm1
	Iqcf5
	Itpka
	Kbtbd13
	Kbtbd5
	Kcnb1
	Kcnk15
	Kcnk9
	Kcnn4
	Kcnq1
	Kcnq4
	Kdm2a
	Kif26a
	Krt18
	Krt71
	Lbx2
	Ldoc1l
	Lefty1
	Lhb
	Lhpp
	Lhx1
	Lhx9
	Limch1
	Loxl2
	Lrig1
	Lrrc29
	Lrrc8e
	Map2k2
	Map2k7
	Mapk14
	Marveld2
	Matn4
	Mcoln2
	Mcoln2
	Mettl7a2
	Mfsd5
	Mir124a-2
	Mir1906-1
	Mir219-2
	Mir338
	Mir486
	Mir568
	mmu-mir-2134-1
	mmu-mir-2134-4
	mmu-mir-689-2
	Mogat1
	Mpg
	Mrc1
	Mrto4
	Msto1
	Msx3
	Myadml2
	Mybpc2
	Mybphl
	Mycbp2
	Myd88
	Myod1
	n-R5s183
	Nbl1
	Ncstn
	Niacr1
	Nkx1-2
	Nkx6-2
	Nr5a2
	Ntn3
	Nubp2
	Nudcd3
	Nudt22
	Nudt9
	Odf3
	Olfml2a
	Olfr1343-ps1
	Olfr157
	Olfr215
	Olfr267
	Olfr284
	Olfr460
	Orai2
	Oxct2a
	P4ha1
	Pabpc2
	Pax6
	Pax9
	Pax9
	Pax9
	Pax9
	Pcolce2
	Pde1c
	Pde4dip
	Pdk4
	Pdzd7
	Peg3
	Pfkfb2
	Phf12
	Phlda1
	Phlda3
	Plekhb1
	Plekhh1
	Pllp
	Plscr1
	Plscr1
	Plscr1
	Pmpca
	Pole2
	Pou1f1
	Pou5f1
	Ppp1r2-ps3
	Ppp2r1b
	Prkab1
	Proc
	Proc
	Prss33
	Ptges3
	Pthlh
	Pthlh
	Ptpn6
	Pycard
	Pycr1
	Raxos1
	Rbm5
	Reln
	Rfc2
	Ribc2
	RNaseP_nuc
	RP23-342N19.2.1
	RP24-73K9.3.1
	Rpl12-ps1
	Rpl18
	Rpl30-ps11
	Rpl37-ps1
	Rps15-ps2
	Rrad
	Rrp1b
	Runx3
	Satb2
	Sec14l1
	Sec31b
	Selplg
	Sf3a3
	Sf3b2
	Sfpi1
	Sfxn3
	Six3
	Six3
	Six3.1
	Six3.1
	Slc26a8
	Slc2a5
	Slc32a1
	Slc38a1
	Slc38a1
	Slc38a9
	Slc45a1
	Slc46a3
	Slc7a5
	Slc9a2
	Smc1b
	Smg5
	SNORA1
	SNORA17
	SNORA17
	SNORA17
	SNORA17
	SNORA18
	SNORA44
	SNORA51
	SNORA70
	SNORA70
	SNORA8
	SNORD115
	SNORD115
	SNORD5
	Snord8
	snoZ40
	Sohlh1
	Sp9
	Sparcl1
	Spata4
	Spem1
	Spsb3
	St3gal3
	Stk33
	Stxbp3b
	Susd2
	Sycp1
	Sycp3
	Sync
	Syt17
	Tbc1d24
	Tbx2
	Tbx2
	Tbx21
	Tbx3
	Tcf25
	Tekt2
	Tert
	Tgm1
	Thnsl1
	Timm8a2
	Tjp2
	Tmbim4
	Tmem209
	Tmem25
	Tmem59l
	Tmem79
	Tnfaip8l3
	Tns4
	Tpt1-ps1
	Trim25
	Trim59
	Trpm2
	Trpt1
	Tspan17
	Tspan18
	Tspan18
	Ttn
	U1
	U1
	U12
	U12
	U4
	U6
	U6
	U6
	U6
	U6
	U6
	U6
	U6
	U6
	U6
	U6
	U6
	U7
	U7
	Ucp2
	Urm1
	Usp18
	Utf1
	Vmac
	Vps13d
	Vsig2
	Wap
	Wdr26
	Wdr34
	Wdr86
	Wfdc13
	Wfdc5
	Wnk3-ps
	Ydjc
	Zbtb48
	Zcchc2
	Zdhhc6
	Zfp108
	Zfp820
	Zfp872
	Zrsr1
	Zswim3

## Sheet: Hyper BPs
Items_Details	Support	Hyp_c
regulation of transcription, DNA-dependent (BP)	17	0.0277071
multicellular organismal development (BP)	14	0.00962364
cell differentiation (BP)	9	0.0179081
multicellular organismal development (BP),regulation of transcription, DNA-depen	8	0.00610569
multicellular organismal development (BP),cell differentiation (BP)	7	0.02422
transcription, DNA-dependent (BP),multicellular organismal development (BP),regu	6	0.0197378
transcription, DNA-dependent (BP),regulation of transcription, DNA-dependent (BP	6	0.0260107
transcription, DNA-dependent (BP),regulation of transcription, DNA-dependent (BP	4	0.0302785
multicellular organismal development (BP),cell differentiation (BP),spermatogene	4	0.0166895
regulation of transcription, DNA-dependent (BP),pattern specification process (B	4	0.00528421
response to stress (BP)	4	0.017838
muscle organ development (BP)	3	0.0168828
transcription, DNA-dependent (BP),multicellular organismal development (BP),regu	3	0.0226495
transcription, DNA-dependent (BP),multicellular organismal development (BP),regu	3	0.0288421
transcription, DNA-dependent (BP),regulation of transcription, DNA-dependent (BP	3	0.0198166
multicellular organismal development (BP),regulation of transcription, DNA-depen	3	0.00412787
heart morphogenesis (BP)	3	0.0191168
regulation of gene expression (BP)	3	0.0291142
rRNA processing (BP)	3	0.0298422

## Sheet: Hypo BPs
Items_Details	Support	Hyp_c
multicellular organismal development (BP)	23	0.0294104
transport (BP),ion transport (BP)	16	0.0289279
transmembrane transport (BP)	16	0.0227965
transport (BP),transmembrane transport (BP)	14	0.026393
transcription, DNA-dependent (BP),regulation of transcription, DNA-dependent (BP	13	0.0195889
multicellular organismal development (BP),regulation of transcription, DNA-depen	12	0.0225584
transcription, DNA-dependent (BP),multicellular organismal development (BP),regu	10	0.0289792
carbohydrate metabolic process (BP)	9	0.0207619
transport (BP),ion transport (BP),transmembrane transport (BP)	9	0.0296868
regulation of transcription from RNA polymerase II promoter (BP)	9	0.0463859
cell migration (BP)	8	0.0237489
transcription, DNA-dependent (BP),regulation of transcription, DNA-dependent (BP	8	0.029914
angiogenesis (BP)	8	0.0247078
potassium ion transport (BP)	7	0.0283588
regulation of ion transmembrane transport (BP)	7	0.0469306
sodium ion transport (BP)	7	0.024666
transcription, DNA-dependent (BP),regulation of transcription, DNA-dependent (BP	6	0.026152
multicellular organismal development (BP),cell differentiation (BP),nervous syst	6	0.0403556
transport (BP),ion transport (BP),potassium ion transport (BP)	6	0.030806
